# Supplementary material for: Optimal Codon Identities in Bacteria: Implications from the Conflicting Results of Two Different Methods
Source: PLoS One. 2011 Jul 28;6(7):e22714. doi: 10.1371/journal.pone.0022714 (PMC3145748; doi:10.1371/journal.pone.0022714)
Supplement: Table S1 — The 203 bacterial genomes analyzed. (XLS) [file pone.0022714.s001.xls]

## Sheet: Sheet1
TableS1. The 203 bacterial genomes analyzed.
No.	Species/Strain Names	Group	Size	RefSeq	GCg	GCc	GCn	GC1	GC2	GC3	GC3s	Total tRNA number	Total tRNA type	Met-CAT	Trp-CCA	Asn-GTT	Asp-GTC	Cys-GCA	His-GTG	Phe-GAA	Tyr-GTA	Gln-CTG	Gln-TTG	Glu-CTC	Glu-TTC	Lys-CTT	Lys-TTT	Ile-GAT	Ile-TAT	Ala-GGC	Ala-CGC	Ala-TGC	Gly-GCC	Gly-CCC	Gly-TCC	Pro-GGG	Pro-CGG	Pro-TGG	Thr-AGT	Thr-GGT	Thr-CGT	Thr-TGT	Val-GAC	Val-CAC	Val-TAC	Arg-ACG	Arg-GCG	Arg-CCG	Arg-TCG
H001	Acidithiobacillus ferrooxidans ATCC 23270	Gammaproteobacteria	3	NC_011761	0.588	0.594421	0.536	0.645381	0.448591	0.68929	0.676	78	44	5	2	2	2	2	2	2	1	2	1	2	1	2	2	3	0	1	1	3	1	1	2	1	2	2	0	1	2	2	1	1	2	2	0	1	1
H002	Acinetobacter baumannii AB0057	Gammaproteobacteria	4.11	NC_011586	0.392	0.403862	0.324	0.528469	0.374186	0.30893	0.283	72	32	6	3	3	3	1	1	2	1	0	4	0	4	0	2	6	0	1	0	6	3	0	1	0	0	2	0	1	0	2	1	0	3	3	0	1	0
H003	Aeromonas hydrophila ATCC 7966	Gammaproteobacteria	4.7	NC_008570	0.615	0.629295	0.536	0.648923	0.42239	0.816573	0.809	125	39	13	2	5	4	2	2	3	6	0	5	0	7	1	6	3	0	5	0	3	9	1	2	2	1	2	0	2	1	1	5	0	7	5	0	1	0
H004	Aeromonas salmonicida A449	Gammaproteobacteria	5.05	NC_009348	0.582	0.598985	0.518	0.635055	0.418107	0.743795	0.733	108	39	12	1	5	3	2	2	3	5	0	5	0	6	1	3	3	0	4	0	3	7	1	2	2	1	2	0	2	1	1	3	0	4	3	0	1	0
H005	Alkaliphilus metalliredigens QYMF	Firmicutes	4.9	NC_009633	0.368	0.375076	0.333	0.476922	0.33247	0.315837	0.289	103	33	11	2	3	5	2	3	5	3	0	3	0	6	0	5	5	0	1	0	3	3	0	5	1	0	4	0	1	0	5	1	0	6	1	0	0	1
H006	Alkaliphilus oremlandii OhILAs	Firmicutes	3.1	NC_009922	0.363	0.371694	0.306	0.464926	0.329132	0.321023	0.296	85	31	7	1	4	4	2	2	4	3	0	3	0	4	0	4	3	0	0	0	4	3	0	4	0	0	3	0	1	0	4	1	0	5	1	0	0	1
H007	Anoxybacillus flavithermus WK1	Firmicutes	2.8	NC_011567	0.418	0.421155	0.383	0.530534	0.350446	0.382487	0.357	75	30	7	1	4	4	1	2	3	2	0	3	0	5	0	3	3	0	0	0	4	3	0	3	0	0	2	0	1	0	4	1	0	4	2	0	1	0
H008	Bacillus amyloliquefaciens FZB42	Firmicutes	3.9	NC_009725	0.465	0.474404	0.396	0.540438	0.370779	0.511994	0.493	89	33	8	1	4	4	1	2	3	2	0	4	0	6	0	4	3	0	1	0	5	4	0	3	0	0	3	0	1	0	4	1	0	4	4	0	1	0
H009	Bacillus anthracis Ames	Firmicutes	5.2	NC_003997	0.354	0.361396	0.313	0.483428	0.338521	0.26224	0.233	95	30	8	2	5	6	1	2	4	2	0	4	0	7	0	5	4	0	0	0	5	4	0	4	0	0	3	0	1	0	4	1	0	5	3	0	1	0
H010	Bacillus cereus ATCC 14579	Firmicutes	5.42	NC_004722	0.353	0.359804	0.316	0.482205	0.338031	0.259175	0.23	107	30	9	2	5	6	1	2	4	3	0	4	0	7	0	6	4	0	0	0	6	5	0	4	0	0	4	0	1	0	5	2	0	6	4	0	1	0
H011	Bacillus clausii KSM K16	Firmicutes	4.3	NC_006582	0.448	0.454329	0.413	0.547891	0.373513	0.441583	0.42	75	34	6	1	4	3	1	2	2	2	0	3	0	4	0	3	3	0	1	0	4	3	0	3	0	0	2	0	1	1	2	1	0	4	3	0	1	0
H012	Bacillus cytotoxicus NVH 391 98	Firmicutes	4.11	NC_009674	0.359	0.364769	0.327	0.491572	0.338232	0.264504	0.235	106	30	8	2	5	6	1	2	4	3	0	4	0	7	0	6	4	0	0	0	6	5	0	4	0	0	4	0	1	0	5	1	0	6	4	0	1	0
H013	Bacillus halodurans C 125	Firmicutes	4.2	NC_002570	0.437	0.444242	0.401	0.545589	0.360959	0.426178	0.403	78	31	6	1	4	3	1	2	2	3	0	4	0	4	0	3	3	0	1	0	5	4	0	3	0	0	2	0	1	0	4	1	0	4	4	0	1	0
H014	Bacillus licheniformis ATCC 14580	Firmicutes	4.2	NC_006270	0.462	0.472924	0.396	0.535233	0.364415	0.519124	0.501	71	34	6	1	3	4	1	2	3	2	0	4	0	6	0	3	3	0	1	0	3	2	0	3	0	0	1	0	1	1	2	1	0	3	2	0	1	0
H015	Bacillus pumilus SAFR 032	Firmicutes	3.7	NC_009848	0.413	0.418702	0.371	0.52514	0.350934	0.380032	0.356	70	31	6	1	4	4	1	2	3	2	0	4	0	6	0	3	2	0	1	0	2	2	0	3	0	0	1	0	1	0	3	1	0	3	2	0	1	0
H016	Bacillus subtilis 168	Firmicutes	4.2	NC_000964	0.435	0.443337	0.374	0.52487	0.358783	0.446358	0.425	86	33	6	1	4	4	1	2	3	2	0	4	0	6	0	4	3	0	1	0	5	4	0	3	0	0	3	0	1	0	4	1	0	4	4	0	1	0
H017	Bacillus thuringiensis Al Hakam	Firmicutes	5.36	NC_008600	0.354	0.361448	0.318	0.483642	0.338849	0.261854	0.233	104	29	8	2	5	6	1	2	4	3	0	4	0	7	0	6	4	0	0	0	6	5	0	4	0	0	4	0	1	0	5	1	0	6	4	0	1	0
H018	Bacillus weihenstephanensis KBAB4	Firmicutes	5.91	NC_010184	0.355	0.362054	0.32	0.484044	0.338405	0.263712	0.235	108	30	10	2	5	6	1	2	4	3	0	4	0	7	0	6	4	0	0	0	6	5	0	4	0	0	4	0	1	0	5	2	0	6	4	0	1	0
H019	Bacteroides fragilis NCTC 9343	Bacteroidetes/Chlorobi	5.24	NC_003228	0.431	0.443023	0.351	0.506505	0.365847	0.456718	0.434	72	39	3	2	2	3	1	1	2	2	1	1	1	1	2	2	6	0	1	0	6	4	1	2	1	1	2	0	1	1	3	0	0	3	3	0	1	0
H020	Bacteroides thetaiotaomicron VPI 5482	Bacteroidetes/Chlorobi	6.33	NC_004663	0.429	0.439678	0.343	0.502717	0.365562	0.450754	0.427	70	39	3	2	2	3	1	1	2	2	1	1	1	1	2	2	5	0	1	0	5	4	1	2	1	1	2	0	1	1	3	0	0	2	3	0	1	0
H021	Bacteroides vulgatus ATCC 8482	Bacteroidetes/Chlorobi	5.2	NC_009614	0.422	0.432641	0.344	0.49667	0.363215	0.438039	0.414	81	39	4	2	2	4	1	1	2	2	1	1	1	2	3	2	7	0	1	0	7	4	3	2	1	1	1	0	1	1	3	0	0	3	3	0	1	0
H022	Bifidobacterium longum infantis ATCC 15697	Actinobacteria	2.8	NC_011593	0.599	0.608031	0.55	0.617711	0.442793	0.763591	0.753	77	44	3	5	3	2	1	1	2	2	1	2	1	1	1	2	1	0	2	2	1	3	2	2	1	1	1	0	1	4	1	2	2	1	3	0	3	0
H023	Brevibacillus brevis NBRC 100599	Firmicutes	6.3	NC_012491	0.473	0.479871	0.427	0.554023	0.376445	0.509145	0.488	125	35	8	2	5	7	2	4	4	4	0	4	0	7	0	6	5	0	1	0	6	6	1	3	1	0	5	0	2	0	5	1	0	7	5	0	1	0
H024	Chitinophaga pinensis DSM 2588	Bacteroidetes/Chlorobi	18.2	NC_013132	0.452	0.462983	0.383	0.525606	0.381753	0.481591	0.462	69	37	4	1	1	3	3	3	1	1	1	2	0	2	1	5	2	1	2	0	2	3	1	1	1	0	2	0	1	1	2	0	0	3	4	0	1	0
H025	Chromobacterium violaceum ATCC 12472	Betaproteobacteria	4.8	NC_005085	0.648	0.658375	0.592	0.665455	0.451122	0.858549	0.853	98	41	5	1	4	7	1	3	2	2	0	2	0	4	2	3	8	0	3	1	8	5	1	1	1	2	1	0	2	1	1	1	2	5	3	0	1	0
H026	Chromohalobacter salexigens DSM 3043	Gammaproteobacteria	3.7	NC_007963	0.639	0.64594	0.6	0.674725	0.450506	0.812588	0.805	69	40	5	1	3	3	1	2	1	1	1	1	0	4	0	3	5	0	2	0	5	3	1	1	1	1	1	0	1	1	1	2	1	1	2	0	1	0
H027	Citrobacter koseri ATCC BAA 895	Gammaproteobacteria	4.71	NC_009792	0.538	0.547886	0.461	0.601126	0.413685	0.628848	0.612	81	39	7	1	4	3	1	1	2	3	2	2	0	5	0	5	2	0	2	0	2	3	1	1	1	1	1	0	2	1	2	2	0	4	4	0	1	0
H028	Clostridium botulinum A ATCC 19397	Firmicutes	3.9	NC_009697	0.282	0.291999	0.233	0.402124	0.303817	0.170058	0.142	80	34	8	1	3	4	2	2	2	2	1	2	1	3	2	4	2	0	0	0	3	3	1	4	0	0	3	0	1	0	4	0	0	5	1	0	0	1
H029	Clostridium difficile 630	Firmicutes	4.31	NC_009089	0.291	0.301599	0.225	0.417385	0.31011	0.177304	0.149	87	26	9	1	4	4	2	2	3	3	0	3	0	5	0	5	1	0	0	0	5	2	0	5	0	0	3	0	0	0	5	0	0	6	1	0	0	0
H030	Clostridium novyi NT	Firmicutes	2.5	NC_008593	0.289	0.291887	0.238	0.413673	0.304229	0.157758	0.13	81	34	5	1	4	3	2	2	3	2	1	3	1	3	2	4	3	0	0	0	4	3	0	6	0	0	3	0	1	1	3	0	0	4	1	0	0	1
H031	Clostridium perfringens 13	Firmicutes	3.05	NC_003366	0.285	0.29539	0.218	0.413487	0.308694	0.16399	0.137	95	31	8	2	4	3	2	2	4	3	0	2	0	3	2	7	4	0	0	0	6	4	0	7	0	0	2	0	1	0	4	0	0	4	1	0	0	1
H032	Colwellia psychrerythraea 34H	Gammaproteobacteria	5.37	NC_003910	0.38	0.389119	0.337	0.496702	0.36735	0.303305	0.278	88	32	9	2	4	5	1	2	2	2	0	2	0	6	0	6	2	0	1	0	7	4	0	1	1	0	4	0	1	0	2	1	0	6	3	0	1	0
H033	Comamonas testosteroni CNB 1	Betaproteobacteria	5.37	NC_013446	0.634	0.626753	0.551	0.656835	0.451092	0.772333	0.762	78	40	7	1	4	2	1	2	2	1	0	3	0	2	4	1	3	0	2	0	3	5	1	1	3	1	2	0	1	1	1	2	3	1	4	0	1	0
H034	Delftia acidovorans SPH 1	Betaproteobacteria	6.8	NC_010002	0.665	0.673612	0.603	0.685901	0.473589	0.861346	0.855	79	40	4	1	3	4	1	2	1	1	0	2	0	4	3	1	5	0	3	0	5	4	1	1	2	1	1	0	1	1	1	2	4	1	3	0	1	0
H035	Desulfitobacterium hafniense DCB 2	Firmicutes	5.3	NC_011830	0.475	0.486599	0.415	0.551748	0.379806	0.528244	0.51	70	38	6	1	3	3	1	1	2	3	0	2	0	4	1	3	2	0	1	2	3	3	1	3	1	1	1	0	2	1	1	1	0	3	3	0	1	0
H036	Desulfotomaculum acetoxidans DSM 771	Firmicutes	4.5	NC_013216	0.414	0.428442	0.36	0.50646	0.365446	0.41342	0.393	67	41	5	1	2	3	2	1	2	2	2	3	0	3	2	2	2	3	1	0	2	3	1	1	1	1	1	0	1	1	1	1	0	3	2	0	1	0
H037	Desulfotomaculum reducens MI 1	Firmicutes	3.6	NC_009253	0.423	0.433458	0.376	0.525077	0.367382	0.407916	0.386	69	40	5	1	3	3	2	1	2	2	1	2	0	4	2	3	2	0	1	0	2	4	1	1	2	1	1	0	2	1	1	1	0	3	2	0	1	0
H038	Desulfovibrio salexigens DSM 2638	Deltaproteobacteria	4.3	NC_012881	0.471	0.481205	0.397	0.56087	0.384585	0.498161	0.477	87	39	6	2	3	4	2	2	2	2	2	1	0	5	1	2	5	0	2	0	5	5	1	1	3	1	1	0	3	1	1	1	0	3	2	0	1	0
H039	Desulfovibrio vulgaris DP4	Deltaproteobacteria	3.7	NC_008751	0.632	0.635176	0.615	0.664509	0.458872	0.782147	0.773	66	42	4	1	2	2	1	1	1	1	1	1	0	3	2	1	5	0	2	1	5	3	1	1	1	1	1	0	2	1	1	1	1	1	3	0	1	0
H040	Dickeya dadantii Ech586	Gammaproteobacteria	4.82	NC_013592	0.536	0.55006	0.469	0.608382	0.419301	0.622496	0.607	76	40	6	1	3	3	1	1	2	2	2	1	0	3	1	3	4	0	2	0	4	4	1	1	1	1	1	0	2	1	1	2	0	3	3	0	1	0
H041	Dickeya zeae Ech1591	Gammaproteobacteria	4.8	NC_012912	0.545	0.559213	0.48	0.608389	0.420077	0.649174	0.635	74	40	6	1	3	3	1	1	2	2	2	1	0	5	1	3	2	0	2	0	2	4	1	1	1	1	1	0	2	1	1	2	0	3	3	0	1	0
H042	Edwardsiella ictaluri 93 146	Gammaproteobacteria	3.8	NC_012779	0.574	0.589107	0.517	0.632138	0.428214	0.706968	0.695	92	39	7	1	6	3	1	1	2	3	2	2	0	5	1	7	3	0	4	0	3	5	1	1	1	2	1	0	2	1	1	2	0	6	2	0	1	0
H043	Edwardsiella tarda EIB202	Gammaproteobacteria	3.84	NC_013508	0.597	0.610993	0.535	0.643531	0.432749	0.756699	0.746	94	39	7	1	6	4	2	1	2	3	2	2	0	7	1	7	1	0	4	0	1	5	1	1	1	2	1	0	2	1	1	3	0	6	3	0	1	0
H044	Erwinia pyrifoliae Ep1 96	Gammaproteobacteria	4.04	NC_012214	0.534	0.546704	0.481	0.608091	0.416064	0.615957	0.6	75	36	7	1	4	3	1	1	2	2	2	1	0	4	0	4	3	0	2	0	3	4	1	1	1	0	2	0	2	0	1	2	0	3	3	0	1	0
H045	Erwinia tasmaniensis Et1 99	Gammaproteobacteria	4.08	NC_010694	0.534	0.550344	0.473	0.609257	0.41592	0.625854	0.61	80	36	7	1	4	3	1	1	1	2	2	1	0	3	0	5	4	0	2	0	4	4	1	1	1	0	2	0	2	0	1	3	0	5	3	0	1	0
H046	Escherichia coli K 12 substr DH10B	Gammaproteobacteria	4.7	NC_010473	0.508	0.520517	0.455	0.592583	0.407225	0.561743	0.542	86	39	8	1	4	3	1	1	2	3	2	2	0	4	0	6	3	0	2	0	3	4	1	1	1	1	1	0	2	2	1	2	0	5	4	0	1	0
H047	Escherichia fergusonii ATCC 35469	Gammaproteobacteria	4.65	NC_011740	0.499	0.510067	0.422	0.589356	0.407847	0.533	0.512	83	39	7	1	4	3	1	1	1	3	2	2	0	4	0	6	3	0	2	0	3	4	1	1	1	1	1	0	2	1	1	2	0	5	4	0	1	0
H048	Exiguobacterium sibiricum 255 15	Firmicutes	3.01	NC_010556	0.477	0.4862	0.402	0.563455	0.376865	0.518281	0.5	69	33	6	1	3	3	1	2	2	2	0	2	0	4	0	3	3	0	1	0	4	3	0	3	0	0	2	0	1	0	3	2	0	2	3	0	1	0
H049	Geobacillus kaustophilus HTA426	Firmicutes	3.55	NC_006510	0.52	0.530604	0.47	0.582799	0.389009	0.620004	0.605	87	39	5	1	4	3	1	2	1	2	0	4	0	5	0	4	4	0	2	1	5	5	1	2	1	2	2	0	1	2	2	2	0	3	4	0	1	0
H050	Geobacillus thermodenitrificans NG80 2	Firmicutes	3.66	NC_009328	0.489	0.500118	0.438	0.569769	0.382438	0.548147	0.53	87	39	5	1	4	3	1	2	2	2	0	4	0	5	0	4	4	0	2	1	5	5	1	2	1	2	2	0	1	2	2	2	0	3	4	0	1	0
H051	Gluconacetobacter diazotrophicus PAl 5	Alphaproteobacteria	3.96	NC_010125	0.663	0.671881	0.611	0.687536	0.492768	0.83534	0.829	102	41	12	2	2	4	1	2	2	2	2	2	1	2	2	2	8	0	2	2	8	2	2	2	2	2	2	0	2	2	2	2	2	2	2	0	2	0
H052	Klebsiella pneumoniae 342	Gammaproteobacteria	5.88	NC_011283	0.569	0.585718	0.496	0.625221	0.42331	0.708623	0.696	87	39	7	1	5	3	1	1	2	3	2	2	0	4	0	6	3	0	2	0	3	4	1	1	1	1	1	0	2	1	1	3	0	5	4	0	1	0
H053	Lactobacillus delbrueckii bulgaricus ATCC BAA 365	Firmicutes	1.9	NC_008529	0.497	0.516432	0.387	0.538052	0.362868	0.648375	0.635	98	39	6	2	3	4	2	2	3	3	1	3	1	5	6	1	6	0	0	0	5	6	1	1	0	1	3	2	1	1	1	0	0	6	4	0	1	0
H054	Lactobacillus gasseri ATCC 33323	Firmicutes	1.9	NC_008530	0.353	0.356146	0.302	0.472752	0.339086	0.2566	0.229	75	38	7	1	4	3	1	1	3	2	1	5	1	2	2	2	4	0	0	0	2	3	1	2	0	1	2	2	1	1	2	0	0	3	2	0	0	0
H055	Lactobacillus johnsonii NCC 533	Firmicutes	2	NC_005362	0.346	0.350396	0.292	0.468419	0.339255	0.243515	0.216	78	38	7	1	4	3	1	1	4	3	1	3	1	4	2	2	4	0	0	0	2	3	1	2	0	1	2	2	1	1	2	0	0	3	2	0	0	0
H056	Lactobacillus plantarum WCFS1	Firmicutes	3.34	NC_004567	0.444	0.456276	0.395	0.530775	0.385736	0.452318	0.431	70	41	5	2	5	3	1	2	2	2	1	2	1	2	1	2	3	2	0	1	2	2	1	3	0	1	2	1	1	1	1	0	0	3	2	0	1	0
H057	Lactobacillus reuteri DSM 20016	Firmicutes	2	NC_009513	0.389	0.39597	0.336	0.514999	0.35245	0.320463	0.294	66	37	4	1	2	3	1	2	2	2	1	2	1	4	2	1	4	0	0	0	3	3	1	2	0	1	3	1	1	1	1	0	0	4	2	0	0	1
H058	Lactobacillus salivarius UCC118	Firmicutes	2.1	NC_007929	0.33	0.332399	0.283	0.457191	0.330969	0.209037	0.18	76	37	4	2	3	4	2	2	3	3	1	3	1	4	2	2	4	0	0	0	3	2	1	2	0	1	2	0	1	1	2	0	0	4	3	0	0	0
H059	Laribacter hongkongensis HLHK9	Betaproteobacteria	3.2	NC_012559	0.624	0.63378	0.569	0.668609	0.455136	0.777596	0.768	77	40	3	1	3	5	1	1	1	1	0	1	0	4	2	2	7	0	3	0	7	4	1	1	1	2	1	0	2	1	1	1	3	1	3	0	1	0
H060	Leuconostoc citreum KM20	Firmicutes	1.9	NC_010471	0.389	0.396117	0.335	0.509472	0.365016	0.313862	0.287	69	36	6	1	3	3	1	1	2	2	1	2	1	4	2	1	2	0	0	0	4	2	0	2	0	1	2	1	0	2	2	0	0	3	2	0	0	0
H061	Listeria monocytogenes serotype 4b F2365	Firmicutes	2.91	NC_002973	0.38	0.385895	0.331	0.503992	0.349895	0.303797	0.278	67	34	4	1	4	3	1	2	2	2	0	2	0	4	1	3	3	0	0	0	4	3	0	2	0	0	2	0	1	1	2	1	0	3	2	0	1	0
H062	Lysinibacillus sphaericus C3 41	Firmicutes	4.78	NC_010382	0.371	0.380888	0.338	0.501471	0.345966	0.295227	0.267	85	27	5	2	6	5	1	3	4	3	0	3	0	7	0	3	8	0	0	0	7	3	0	3	0	0	2	0	0	0	3	0	0	4	2	0	1	0
H063	Nostoc punctiforme PCC 73102	Cyanobacteria	9.01	NC_010628	0.414	0.42777	0.375	0.535909	0.388755	0.358646	0.338	75	41	7	2	3	3	2	1	2	1	1	2	0	2	1	1	4	0	1	1	6	1	1	2	1	2	2	0	1	1	2	1	0	1	2	0	1	0
H064	Oceanobacillus iheyensis HTE831	Firmicutes	3.63	NC_004193	0.357	0.36168	0.333	0.489967	0.337748	0.257325	0.228	69	32	5	1	4	3	1	2	2	2	0	3	0	3	0	4	2	0	1	0	3	3	0	3	0	0	3	0	1	0	3	1	0	4	3	0	1	0
H065	Parabacteroides distasonis ATCC 8503	Bacteroidetes/Chlorobi	4.8	NC_009615	0.451	0.461047	0.356	0.494703	0.367207	0.521233	0.501	82	41	4	2	3	3	2	2	2	3	2	1	1	2	2	2	7	0	1	0	7	3	1	2	1	1	1	0	1	1	3	1	0	3	3	0	1	0
H066	Pectobacterium atrosepticum SCRI1043	Gammaproteobacteria	5.06	NC_004547	0.51	0.523005	0.439	0.591592	0.410758	0.566665	0.549	76	38	7	1	3	3	1	1	2	2	1	2	0	4	1	3	3	0	2	0	3	4	1	1	1	0	2	0	2	1	1	2	0	3	3	0	1	0
H067	Pectobacterium carotovorum PC1	Gammaproteobacteria	4.86	NC_012917	0.519	0.533139	0.443	0.5968	0.412263	0.590353	0.574	78	39	7	1	3	3	1	1	2	2	1	2	0	4	1	3	3	0	2	0	3	4	1	1	1	0	2	0	2	1	1	2	0	3	4	0	1	0
H068	Pectobacterium wasabiae WPP163	Gammaproteobacteria	5.06	NC_013421	0.505	0.51892	0.434	0.58787	0.408074	0.560815	0.543	75	39	7	1	3	3	1	1	2	2	1	2	0	4	1	3	3	0	2	0	3	4	1	1	1	0	2	0	2	1	1	2	0	3	1	0	1	0
H069	Photorhabdus asymbiotica ATCC 43949	Gammaproteobacteria	5.09	NC_012962	0.421	0.436105	0.359	0.5337	0.38351	0.391106	0.367	89	37	7	1	3	3	1	1	2	2	1	2	0	4	1	16	3	0	2	0	3	4	1	1	1	0	2	0	2	0	2	2	0	3	5	0	1	0
H070	Photorhabdus luminescens laumondii TTO1	Gammaproteobacteria	5.69	NC_005126	0.428	0.442475	0.357	0.535433	0.384699	0.407294	0.384	84	37	7	1	4	3	1	1	2	2	1	2	0	4	1	12	3	0	2	0	3	4	1	1	1	0	2	0	2	0	2	2	0	3	3	0	1	0
H071	Proteus mirabilis HI4320	Gammaproteobacteria	4.14	NC_010554	0.389	0.402446	0.315	0.51465	0.377806	0.314883	0.288	82	36	7	1	4	3	1	1	2	2	0	3	0	4	1	5	3	0	2	0	3	4	1	1	1	0	2	0	2	0	3	2	0	4	4	0	1	0
H072	Pseudomonas aeruginosa LESB58	Gammaproteobacteria	6.6	NC_011770	0.663	0.670179	0.623	0.68677	0.450382	0.873386	0.869	66	38	5	1	3	4	1	2	1	1	0	1	0	3	0	2	4	0	2	0	4	3	1	2	1	1	1	0	1	1	2	1	0	2	3	0	1	0
H073	Pseudomonas entomophila L48	Gammaproteobacteria	5.9	NC_008027	0.642	0.65037	0.591	0.669485	0.437635	0.843991	0.838	77	38	6	1	2	4	1	2	1	1	0	2	0	5	0	2	7	0	3	0	7	4	1	1	1	1	1	0	1	1	1	2	0	2	4	0	1	0
H074	Pseudomonas fluorescens Pf0 1	Gammaproteobacteria	6.4	NC_007492	0.605	0.614122	0.546	0.641877	0.431175	0.769315	0.76	72	37	5	1	2	4	1	2	1	1	0	2	0	5	0	2	6	0	2	0	6	4	1	1	1	0	2	0	1	1	1	1	0	3	3	0	1	0
H075	Pseudomonas putida F1	Gammaproteobacteria	6	NC_009512	0.619	0.626318	0.577	0.658299	0.43678	0.783874	0.775	75	38	6	1	2	5	1	2	1	1	0	2	0	5	0	3	4	0	3	0	4	4	1	1	1	1	2	0	1	1	1	2	0	3	4	0	1	0
H076	Psychromonas ingrahamii 37	Gammaproteobacteria	4.6	NC_008709	0.401	0.414272	0.359	0.509349	0.368467	0.365	0.342	85	34	10	1	4	5	1	2	2	2	0	2	0	4	0	5	3	0	1	0	3	4	0	1	1	0	3	0	1	0	2	1	0	7	3	0	1	0
H077	Rhodopirellula baltica SH 1	Planctomycetes	7.1	NC_005027	0.554	0.555446	0.547	0.597713	0.45066	0.617965	0.603	68	41	3	2	3	1	1	1	1	1	1	1	0	3	3	2	1	2	1	1	3	3	0	2	1	1	3	0	2	1	1	2	1	2	1	0	1	1
H078	Salmonella enterica serovar Agona SL483	Gammaproteobacteria	4.84	NC_011149	0.52	0.533186	0.448	0.593423	0.411304	0.59483	0.577	83	39	6	1	4	3	1	1	2	3	2	2	0	4	0	5	3	0	2	0	3	4	1	1	1	1	1	0	2	1	1	2	0	4	4	0	1	0
H079	Serratia proteamaculans 568	Gammaproteobacteria	5.45	NC_009832	0.55	0.564728	0.469	0.611295	0.416457	0.666432	0.652	83	37	7	1	4	3	1	1	3	3	1	2	0	4	0	5	3	0	2	0	3	4	1	1	1	0	2	0	2	0	2	3	0	4	3	0	1	0
H080	Shewanella amazonensis SB2B	Gammaproteobacteria	4.3	NC_008700	0.536	0.545502	0.478	0.60506	0.409482	0.621963	0.607	101	36	7	1	5	4	2	2	2	4	0	3	0	7	0	8	3	0	5	0	3	7	1	1	1	1	3	0	2	0	2	2	0	4	6	0	1	0
H081	Shewanella baltica OS155	Gammaproteobacteria	5.32	NC_009052	0.462	0.474437	0.412	0.552145	0.393036	0.478131	0.457	117	34	10	1	8	4	3	2	3	7	0	3	0	7	0	9	3	0	2	0	3	7	0	1	1	0	3	0	2	0	3	2	0	7	6	0	1	0
H082	Shewanella denitrificans OS217	Gammaproteobacteria	4.55	NC_007954	0.451	0.462203	0.404	0.538766	0.387833	0.46001	0.439	93	34	8	1	5	4	2	2	2	4	0	3	0	6	0	6	3	0	2	0	3	5	0	1	1	0	3	0	1	0	2	2	0	6	4	0	1	0
H083	Shewanella frigidimarina NCIMB 400	Gammaproteobacteria	4.85	NC_008345	0.416	0.425845	0.369	0.526082	0.381827	0.369625	0.345	96	34	9	1	5	4	2	2	2	4	0	3	0	6	0	6	4	0	2	0	3	5	0	1	1	0	4	0	1	0	2	2	0	6	4	0	1	0
H084	Shewanella halifaxensis HAW EB4	Gammaproteobacteria	5.2	NC_010334	0.446	0.458055	0.395	0.546276	0.38542	0.442469	0.42	124	33	12	2	7	5	3	2	4	6	0	4	0	7	0	7	3	0	2	0	3	7	0	1	1	0	3	0	1	0	4	2	0	11	7	0	1	0
H085	Shewanella loihica PV 4	Gammaproteobacteria	4.6	NC_009092	0.537	0.554052	0.448	0.596725	0.39593	0.6695	0.656	94	34	8	1	4	4	2	2	2	4	0	3	0	7	0	7	3	0	2	0	3	6	0	1	1	0	3	0	1	0	2	2	0	6	4	0	1	0
H086	Shewanella oneidensis MR 1	Gammaproteobacteria	5.16	NC_004347	0.459	0.470407	0.413	0.552786	0.391723	0.466712	0.446	100	34	8	1	5	4	2	2	3	4	0	3	0	6	0	7	3	0	2	0	3	6	0	1	1	0	3	0	2	0	3	2	0	5	6	0	1	0
H087	Shewanella pealeana ATCC 700345	Gammaproteobacteria	5.2	NC_009901	0.447	0.458173	0.398	0.546772	0.38534	0.442408	0.42	142	33	13	2	7	6	4	2	4	6	0	5	0	13	0	12	3	0	2	0	3	8	0	1	1	0	3	0	1	0	4	2	0	11	7	0	1	0
H088	Shewanella putrefaciens CN-32	Gammaproteobacteria	4.7	NC_009438	0.445	0.454007	0.396	0.547333	0.389517	0.425172	0.402	101	34	8	1	5	4	2	2	3	4	0	3	0	7	0	6	3	0	2	0	3	6	0	1	1	0	3	0	2	0	3	2	0	6	6	0	1	0
H089	Shewanella sediminis HAW EB3	Gammaproteobacteria	5.5	NC_009831	0.461	0.474122	0.405	0.548001	0.386367	0.487998	0.468	125	34	12	1	7	4	3	2	3	5	0	3	0	10	0	10	3	0	2	0	3	7	0	1	1	0	3	0	1	0	3	3	0	9	9	0	1	0
H090	Shewanella woodyi ATCC 51908	Gammaproteobacteria	5.9	NC_010506	0.437	0.447788	0.384	0.538023	0.383559	0.421783	0.399	125	33	10	1	9	5	3	2	3	5	0	4	0	11	0	9	3	0	2	0	3	6	0	1	1	0	3	0	1	0	3	3	0	9	8	0	1	0
H091	Shigella boydii CDC 3083 94	Gammaproteobacteria	4.86	NC_010658	0.51	0.525288	0.458	0.597732	0.410884	0.567247	0.548	97	40	14	1	4	3	1	1	2	2	2	2	0	4	0	5	3	0	2	0	3	3	1	2	1	1	1	0	2	1	3	2	0	5	3	0	1	1
H092	Shigella dysenteriae Sd197	Gammaproteobacteria	4.59	NC_007606	0.51	0.525069	0.463	0.592916	0.41134	0.57095	0.551	83	38	9	1	4	3	1	1	2	2	1	2	0	4	0	4	3	0	1	0	3	4	0	3	1	1	1	0	2	1	3	2	0	2	3	0	1	0
H093	Shigella flexneri 2a 2457T	Gammaproteobacteria	4.6	NC_004741	0.509	0.523504	0.449	0.594969	0.409541	0.566003	0.546	99	39	12	1	4	3	1	1	2	2	2	2	0	4	0	5	3	0	2	0	3	5	1	5	1	1	1	0	2	1	5	2	0	4	4	0	1	0
H094	Shigella sonnei Ss046	Gammaproteobacteria	5.03	NC_007384	0.508	0.524684	0.449	0.596426	0.409398	0.568227	0.549	96	40	12	1	4	3	1	1	2	2	2	2	0	5	0	5	2	0	2	0	2	4	1	3	1	1	1	0	2	1	3	2	0	4	4	0	1	1
H095	Stenotrophomonas maltophilia R551 3	Gammaproteobacteria	4.6	NC_011071	0.663	0.66751	0.644	0.691139	0.46863	0.842761	0.837	72	43	4	1	2	4	1	1	2	1	1	1	1	3	2	1	4	0	3	1	4	4	1	1	1	2	1	0	1	1	1	2	1	1	3	0	1	0
H096	Streptococcus agalactiae 2603V R	Firmicutes	2.2	NC_004116	0.356	0.361401	0.301	0.483682	0.34034	0.26018	0.234	80	31	5	2	3	3	1	2	3	3	0	4	0	5	1	3	4	0	0	0	7	2	0	3	0	0	2	0	1	0	3	0	0	5	2	0	1	0
H097	Streptomyces avermitilis MA 4680	Actinobacteria	9.09	NC_003155	0.707	0.712581	0.689	0.716359	0.508715	0.912669	0.91	68	43	6	1	2	2	2	1	1	1	2	1	3	1	3	1	1	0	2	1	1	3	1	1	3	1	1	0	2	1	1	3	3	1	1	0	1	0
H098	Symbiobacterium thermophilum IAM 14863	Firmicutes	3.6	NC_006177	0.687	0.694189	0.655	0.706385	0.468322	0.907859	0.904	97	43	6	2	3	4	2	2	3	3	2	1	3	2	4	1	4	0	4	3	1	4	2	1	2	2	1	0	3	2	1	3	3	1	2	0	2	0
H099	Tolumonas auensis DSM 9187	Gammaproteobacteria	3.5	NC_012691	0.49	0.499013	0.425	0.587662	0.397651	0.511725	0.491	90	38	7	2	4	3	2	3	3	3	1	2	0	4	1	3	3	0	2	0	3	6	1	2	1	0	3	0	2	1	2	2	0	4	4	0	1	0
H100	Yersinia enterocolitica 8081	Gammaproteobacteria	4.67	NC_008800	0.472	0.484737	0.419	0.566255	0.402838	0.485118	0.464	79	38	7	1	3	3	1	1	2	2	1	2	0	4	1	5	3	0	2	0	3	4	1	2	1	0	2	0	2	1	2	3	0	3	2	0	1	0
H101	Yersinia pestis KIM 10	Gammaproteobacteria	4.7	NC_004088	0.477	0.489835	0.425	0.565748	0.403595	0.500163	0.479	72	37	6	1	3	3	1	1	2	2	1	2	0	5	1	4	2	0	2	0	2	3	1	1	1	0	2	0	2	0	2	2	0	3	3	0	1	0
H102	Yersinia pseudotuberculosis IP 31758	Gammaproteobacteria	4.93	NC_009708	0.472	0.489036	0.419	0.56597	0.403676	0.497461	0.477	82	37	7	1	3	3	1	1	2	3	1	2	0	4	1	7	3	0	2	0	3	4	1	1	1	0	2	0	2	0	2	3	0	3	3	0	1	0
L001	Acidimicrobium ferrooxidans DSM 10331	Actinobacteria	4.4	NC_013124	0.683	0.684888	0.683	0.728559	0.498379	0.827725	0.823	43	41	3	1	1	1	1	1	1	1	1	1	1	1	1	1	1	0	1	1	1	1	1	1	1	1	1	0	1	1	1	1	1	1	1	0	1	0
L002	Acidobacterium capsulatum ATCC 51196	Acidobacteria	4.1	NC_012483	0.605	0.61204	0.569	0.640778	0.452032	0.743311	0.733	44	41	3	1	1	1	2	1	1	1	1	1	1	1	1	1	1	0	1	1	1	1	1	1	1	1	1	0	1	1	1	1	1	1	1	0	1	0
L003	Alcanivorax borkumensis SK2	Gammaproteobacteria	3.1	NC_008260	0.547	0.553486	0.522	0.621826	0.41964	0.618993	0.603	42	37	3	1	1	2	1	1	1	1	0	1	0	2	0	1	1	0	1	0	1	2	1	1	1	1	1	0	1	1	1	1	0	1	1	0	1	0
L004	Anaplasma centrale str. Israel	Alphaproteobacteria	1.2	NC_013532	0.5	0.500949	0.51	0.554889	0.41964	0.528317	0.512	36	34	3	1	1	1	1	1	1	1	0	1	0	1	1	1	1	0	0	0	1	1	1	1	1	0	1	0	1	0	1	1	0	1	1	0	1	0
L005	Anaplasma marginale str. Florida	Alphaproteobacteria	1.2	NC_012026	0.498	0.498598	0.508	0.551511	0.417862	0.52642	0.51	36	34	3	1	1	1	1	1	1	1	0	1	0	1	1	1	1	0	0	0	1	1	1	1	1	0	1	0	1	0	1	1	0	1	1	0	1	0
L006	Anaplasma phagocytophilum HZ	Alphaproteobacteria	1.47	NC_007797	0.416	0.426447	0.4	0.508223	0.389506	0.381611	0.36	36	33	4	1	1	1	1	1	1	1	0	1	0	1	1	1	1	0	0	0	1	1	0	1	1	0	1	0	1	0	1	1	0	1	1	0	1	0
L007	Aquifex aeolicus VF5	Aquificae	1.59	NC_000918	0.433	0.437505	0.384	0.50679	0.323805	0.481919	0.467	43	39	3	1	1	1	1	1	1	1	0	1	0	1	1	1	2	0	1	0	2	1	1	1	1	1	1	0	1	1	1	1	0	1	1	0	1	0
L008	Atopobium parvulum DSM 20469	Actinobacteria	1.5	NC_013203	0.457	0.464062	0.405	0.575709	0.40358	0.412896	0.392	44	42	3	1	1	1	1	1	1	1	1	1	1	1	1	1	1	0	1	1	1	1	1	1	1	1	1	0	1	1	1	1	1	1	1	0	1	0
L009	Bartonella grahamii as4aup	Alphaproteobacteria	2.37	NC_012846	0.38	0.400983	0.324	0.526514	0.384723	0.291712	0.267	42	37	4	1	1	1	1	1	1	1	1	1	0	1	1	1	2	0	1	0	2	1	0	1	1	0	1	0	1	1	1	1	0	1	1	0	1	0
L010	Bartonella quintana str. Toulouse	Alphaproteobacteria	1.58	NC_005955	0.388	0.404807	0.342	0.533619	0.386154	0.294646	0.269	42	37	4	1	1	1	1	1	1	1	1	1	0	1	1	1	2	0	1	0	2	1	0	1	1	0	1	0	1	1	1	1	0	1	1	0	1	0
L011	Bartonella tribocorum CIP 105476	Alphaproteobacteria	2.62	NC_010161	0.388	0.408169	0.343	0.529713	0.386041	0.308755	0.284	42	37	4	1	1	1	1	1	1	1	1	1	0	1	1	1	2	0	1	0	2	1	0	1	1	0	1	0	1	1	1	1	0	1	1	0	1	0
L012	Baumannia cicadellinicola str. Hc (Homalodisca coagulata)	Gammaproteobacteria	0.69	NC_007984	0.332	0.343893	0.238	0.478934	0.355059	0.197686	0.168	39	36	3	1	1	1	1	1	1	1	1	1	0	2	0	1	1	0	1	0	1	1	0	1	1	0	1	0	1	1	1	1	0	1	1	0	1	0
L013	Bdellovibrio bacteriovorus HD100	Deltaproteobacteria	3.8	NC_005363	0.506	0.511159	0.466	0.555153	0.393321	0.585004	0.569	36	33	3	1	1	1	1	1	1	1	0	1	0	1	0	1	2	0	1	0	1	1	0	1	1	0	1	0	1	0	1	1	0	1	1	0	0	1
L014	Beutenbergia cavernae DSM 12333	Actinobacteria	4.7	NC_012669	0.731	0.732991	0.729	0.742092	0.512843	0.944038	0.942	44	42	3	1	1	1	1	1	1	1	1	1	1	1	1	1	1	0	1	1	1	1	1	1	1	1	1	0	1	1	1	1	1	1	1	0	1	0
L015	Borrelia duttonii Ly	Spirochaetes	1.57	NC_011229	0.28	0.278529	0.217	0.384018	0.279425	0.172145	0.151	32	30	3	1	1	1	1	1	1	1	0	1	0	1	1	1	1	0	0	0	1	1	0	1	0	0	1	0	1	0	1	0	0	1	0	1	0	1
L016	Borrelia hermsii DAH	Spirochaetes	0.92	NC_010673	0.298	0.301125	0.243	0.397667	0.288817	0.216892	0.197	31	29	3	1	1	1	1	1	1	1	0	1	0	1	1	1	1	0	0	0	1	1	0	1	0	0	1	0	1	0	1	0	0	1	0	1	0	1
L017	Borrelia recurrentis A1	Spirochaetes	1.24	NC_011244	0.275	0.277357	0.227	0.382569	0.278128	0.171375	0.151	32	30	3	1	1	1	1	1	1	1	0	1	0	1	1	1	1	0	0	0	1	1	0	1	0	0	1	0	1	0	1	0	0	1	0	1	0	1
L018	Borrelia turicatae 91E135	Spirochaetes	0.92	NC_008710	0.291	0.294198	0.231	0.391616	0.285497	0.205481	0.185	31	29	3	1	1	1	1	1	1	1	0	1	0	1	1	1	1	0	0	0	1	1	0	1	0	0	1	0	1	0	1	0	0	1	0	1	0	1
L019	Brachyspira hyodysenteriae WA1	Spirochaetes	3.04	NC_012225	0.27	0.282473	0.201	0.389415	0.298257	0.159748	0.133	33	31	3	1	1	1	1	1	1	1	0	1	0	1	0	1	1	0	1	0	1	1	0	1	0	0	1	0	1	0	1	0	0	1	0	1	0	1
L020	Buchnera aphidicola str. Cc (Cinara cedri)	Gammaproteobacteria	0.42	NC_008513	0.202	0.213734	0.087	0.293751	0.270712	0.0767381	0.052	30	28	3	1	1	1	1	1	1	1	0	1	0	1	0	1	1	0	0	0	1	1	0	1	0	0	1	0	1	0	1	1	0	1	1	0	1	0
L021	Candidatus Azobacteroides pseudotrichonymphae genomovar. CFP2	Bacteroidetes/Chlorobi	1.21	NC_011565	0.329	0.338522	0.302	0.440404	0.333282	0.241881	0.217	37	34	3	1	1	1	1	1	1	1	1	1	0	1	1	1	2	0	0	0	1	1	1	1	1	0	1	0	1	1	1	0	0	1	1	0	1	0
L022	Candidatus Blochmannia floridanus	Gammaproteobacteria	0.71	NC_005061	0.274	0.289608	0.182	0.388719	0.320367	0.159737	0.129	36	34	3	1	1	1	1	1	1	1	0	1	0	1	1	1	1	0	0	0	1	1	0	1	0	0	1	0	1	1	1	1	0	1	1	0	1	0
L023	Candidatus Koribacter versatilis Ellin345	Acidobacteria	5.7	NC_008009	0.584	0.589886	0.55	0.611957	0.437596	0.720105	0.71	44	42	3	1	1	1	1	1	1	1	1	1	1	1	1	1	1	0	1	1	1	1	1	1	1	1	1	0	1	1	1	1	1	1	1	0	1	1
L024	Candidatus Ruthia magnifica str. Cm (Calyptogena magnifica)	Gammaproteobacteria	1.2	NC_008610	0.34	0.354363	0.287	0.46234	0.339295	0.261454	0.235	35	32	3	1	1	1	1	1	1	1	0	1	0	2	0	1	1	0	1	0	1	1	0	1	1	0	1	0	1	0	1	1	0	1	1	0	1	0
L025	Candidatus Sulcia muelleri SMDSEM	Bacteroidetes/Chlorobi	0.28	NC_013123	0.226	0.225359	0.157	0.308389	0.267237	0.10045	0.077	28	26	3	1	1	1	1	1	1	1	0	1	0	1	0	1	1	0	0	0	1	1	0	1	0	0	1	0	0	0	1	0	0	1	1	0	0	0
L026	Candidatus Vesicomyosocius okutanii HA	Gammaproteobacteria	1	NC_009465	0.316	0.32918	0.241	0.444114	0.334209	0.209219	0.181	35	33	3	1	1	1	1	1	1	1	0	1	0	1	0	1	1	0	1	0	1	1	0	1	1	0	1	0	1	0	1	1	0	1	1	0	1	0
L027	Chlamydia muridarum Nigg	Chlamydiae/Verrucomicrobia	1.08	NC_002620	0.403	0.407658	0.364	0.508642	0.38462	0.32971	0.309	37	35	3	1	1	1	1	1	1	1	0	1	0	1	0	1	1	0	1	0	1	1	0	1	1	0	1	0	1	1	1	1	0	1	1	0	0	1
L028	Chlamydia trachomatis 434/Bu	Chlamydiae/Verrucomicrobia	1	NC_010287	0.413	0.417391	0.377	0.518101	0.389163	0.344908	0.325	37	35	3	1	1	1	1	1	1	1	0	1	0	1	0	1	1	0	1	0	1	1	0	1	1	0	1	0	1	1	1	1	0	1	1	0	0	1
L029	Chlamydophila abortus S26/3	Chlamydiae/Verrucomicrobia	1.14	NC_004552	0.399	0.405692	0.337	0.500489	0.378412	0.338175	0.318	38	36	3	1	1	1	1	1	1	1	0	1	0	1	0	1	1	0	1	0	1	1	0	1	1	0	1	0	1	1	1	1	0	1	1	0	0	1
L030	Chlamydophila caviae GPIC	Chlamydiae/Verrucomicrobia	1.18	NC_003361	0.392	0.399039	0.33	0.498784	0.3803	0.318032	0.297	38	36	3	1	1	1	1	1	1	1	0	1	0	1	0	1	1	0	1	0	1	1	0	1	1	0	1	0	1	1	1	1	0	1	1	0	0	1
L031	Chlamydophila felis Fe/C-56	Chlamydiae/Verrucomicrobia	1.21	NC_007899	0.393	0.400253	0.335	0.496164	0.380148	0.324448	0.304	38	36	3	1	1	1	1	1	1	1	0	1	0	1	0	1	1	0	1	0	1	1	0	1	1	0	1	0	1	1	1	1	0	1	1	0	0	1
L032	Chlamydophila pneumoniae J138	Chlamydiae/Verrucomicrobia	1.2	NC_002491	0.406	0.414298	0.341	0.510106	0.382721	0.350066	0.331	34	32	3	1	1	1	1	1	1	1	0	1	0	1	0	1	1	0	1	0	1	1	0	1	1	0	1	0	1	1	1	1	0	1	1	0	0	1
L033	Chloroherpeton thalassium ATCC 35110	Bacteroidetes/Chlorobi	3.3	NC_011026	0.45	0.462348	0.384	0.528022	0.370245	0.488776	0.471	44	42	3	1	1	1	1	1	1	1	1	1	1	1	1	1	1	0	1	1	1	1	1	1	1	1	1	0	1	1	1	1	0	1	1	0	1	0
L034	Corynebacterium kroppenstedtii DSM 44385	Actinobacteria	2.4	NC_012704	0.575	0.582052	0.541	0.626046	0.461447	0.658663	0.646	44	41	3	1	1	1	1	1	1	1	1	1	1	1	1	1	1	0	1	1	1	2	1	1	1	1	1	0	1	1	1	1	1	1	1	0	1	0
L035	Coxiella burnetii CbuG_Q212	Gammaproteobacteria	2	NC_011527	0.426	0.43412	0.417	0.51463	0.376638	0.411093	0.39	42	40	3	1	1	1	1	1	1	1	0	1	1	1	1	1	1	0	1	0	1	1	1	1	1	1	1	0	1	1	1	1	0	1	1	0	0	1
L036	Dyadobacter fermentans DSM 18053	Bacteroidetes/Chlorobi	14	NC_013037	0.515	0.5268	0.424	0.548616	0.388263	0.64352	0.63	37	33	3	1	1	2	1	1	1	1	0	1	0	1	0	2	1	0	1	0	1	1	0	1	1	0	1	0	1	0	1	1	0	1	1	0	1	0
L037	Ehrlichia canis str. Jake	Alphaproteobacteria	1.3	NC_007354	0.29	0.310477	0.241	0.414717	0.326479	0.190234	0.165	35	33	3	1	1	1	1	1	1	1	0	1	0	1	1	1	1	0	0	0	1	1	0	1	1	0	1	0	1	0	1	1	0	1	1	0	1	0
L038	Ehrlichia chaffeensis str. Arkansas	Alphaproteobacteria	1.18	NC_007799	0.301	0.314851	0.251	0.416493	0.326467	0.201594	0.177	36	33	4	1	1	1	1	1	1	1	0	1	0	1	1	1	1	0	0	0	1	1	0	1	1	0	1	0	1	0	1	1	0	1	1	0	1	0
L039	Ehrlichia ruminantium str. Gardel	Alphaproteobacteria	1.5	NC_006831	0.275	0.306258	0.227	0.41007	0.325032	0.18367	0.159	35	33	3	1	1	1	1	1	1	1	0	1	0	1	1	1	1	0	0	0	1	1	0	1	1	0	1	0	1	0	1	1	0	1	1	0	1	0
L040	Erythrobacter litoralis HTCC2594	Alphaproteobacteria	3.05	NC_007722	0.631	0.635478	0.599	0.663389	0.458991	0.784055	0.775	42	39	3	1	1	1	1	1	2	1	0	1	0	1	1	1	1	0	1	0	1	1	1	1	1	1	1	0	1	1	1	1	1	1	1	0	1	0
L041	Frankia alni ACN14a	Actinobacteria	7.5	NC_008278	0.728	0.731519	0.721	0.743784	0.538765	0.912008	0.91	44	42	3	1	1	1	1	1	1	1	1	1	1	1	1	1	1	0	1	1	1	1	1	1	1	1	1	0	1	1	1	1	1	1	1	0	1	0
L042	Geobacter lovleyi SZ	Deltaproteobacteria	3.98	NC_010814	0.547	0.55455	0.485	0.607391	0.416143	0.640118	0.627	42	37	3	1	1	2	1	1	1	1	0	1	0	1	0	1	2	0	1	0	2	1	1	1	1	1	1	0	1	1	1	1	1	1	1	0	1	0
L043	Helicobacter acinonychis str. Sheeba	Epsilonproteobacteria	1.6	NC_008229	0.382	0.388691	0.328	0.442286	0.322207	0.40158	0.383	36	33	3	1	1	1	1	1	1	1	0	1	0	2	0	1	1	0	1	0	1	1	0	1	1	0	1	0	1	0	1	1	0	1	0	1	0	1
L044	Helicobacter hepaticus ATCC 51449	Epsilonproteobacteria	1.8	NC_004917	0.359	0.364042	0.304	0.478297	0.336973	0.276855	0.253	36	34	3	1	1	1	1	1	1	1	0	1	0	1	1	1	1	0	1	0	1	1	0	1	1	0	1	0	1	0	1	1	0	1	0	1	0	1
L045	Helicobacter pylori 26695	Epsilonproteobacteria	1.7	NC_000915	0.389	0.396415	0.319	0.445176	0.3236	0.420468	0.403	36	33	3	1	1	1	1	1	1	1	0	1	0	2	0	1	1	0	1	0	1	1	0	1	1	0	1	0	1	0	1	1	0	1	0	1	0	1
L046	Hirschia baltica ATCC 49814	Alphaproteobacteria	3.58	NC_012982	0.46	0.459472	0.403	0.56968	0.416629	0.392107	0.368	38	33	4	1	1	1	1	1	1	1	0	1	0	1	0	1	2	0	1	0	2	1	0	1	1	0	1	0	1	0	1	1	0	1	1	0	1	0
L047	Hyphomonas neptunium ATCC 15444	Alphaproteobacteria	3.71	NC_008358	0.619	0.624493	0.587	0.659581	0.466798	0.747099	0.737	42	39	3	1	1	1	1	1	2	1	0	1	0	1	0	1	1	0	1	0	1	1	1	1	1	1	1	0	1	1	1	1	1	1	1	0	1	0
L048	Lawsonia intracellularis PHE/MN1-00	Deltaproteobacteria	1.71	NC_008011	0.331	0.34783	0.254	0.489787	0.369046	0.184656	0.156	43	39	3	1	1	1	1	1	1	1	1	1	0	1	1	1	2	0	1	0	2	1	0	1	1	0	1	0	1	1	1	1	1	1	1	0	1	0
L049	Legionella pneumophila str. Paris	Gammaproteobacteria	3.64	NC_006368	0.383	0.391405	0.335	0.484894	0.357037	0.332284	0.308	43	38	3	1	1	1	1	1	1	1	0	1	0	2	1	2	1	0	1	0	2	1	1	1	1	1	1	0	1	1	1	1	0	1	1	0	0	1
L050	Methylibium petroleiphilum PM1	Betaproteobacteria	4.6	NC_008825	0.688	0.694554	0.681	0.699734	0.478552	0.905376	0.902	42	40	3	1	1	1	1	1	1	1	0	1	0	1	1	1	1	0	1	1	1	1	1	1	1	1	1	0	1	1	1	1	1	1	1	0	1	0
L051	Microcystis aeruginosa NIES-843	Cyanobacteria	5.8	NC_010296	0.423	0.43007	0.411	0.517204	0.381285	0.39172	0.372	41	39	2	1	1	1	1	1	1	1	0	1	0	1	0	1	2	0	1	1	1	1	1	1	1	1	1	0	1	1	1	1	0	1	1	0	1	0
L052	Mycobacterium avium 104	Actinobacteria	5.5	NC_008595	0.69	0.694913	0.655	0.69668	0.493204	0.894856	0.891	44	42	3	1	1	1	1	1	1	1	1	1	1	1	1	1	1	0	1	1	1	1	1	1	1	1	1	0	1	1	1	1	1	1	1	0	1	0
L053	Mycobacterium bovis AF2122/97	Actinobacteria	4.3	NC_002945	0.656	0.660162	0.636	0.681699	0.501155	0.797631	0.791	44	42	3	1	1	1	1	1	1	1	1	1	1	1	1	1	1	0	1	1	1	1	1	1	1	1	1	0	1	1	1	1	1	1	1	0	1	0
L054	Mycobacterium leprae Br4923	Actinobacteria	3.3	NC_011896	0.578	0.602238	0.554	0.647962	0.468699	0.690052	0.679	44	42	3	1	1	1	1	1	1	1	1	1	1	1	1	1	1	0	1	1	1	1	1	1	1	1	1	0	1	1	1	1	1	1	1	0	1	0
L055	Mycobacterium marinum M	Actinobacteria	6.62	NC_010612	0.657	0.661751	0.63	0.680634	0.502276	0.802344	0.795	44	42	3	1	1	1	1	1	1	1	1	1	1	1	1	1	1	0	1	1	1	1	1	1	1	1	1	0	1	1	1	1	1	1	1	0	1	0
L056	Mycobacterium tuberculosis F11	Actinobacteria	4.4	NC_009565	0.656	0.660138	0.635	0.68086	0.501848	0.797706	0.791	44	42	3	1	1	1	1	1	1	1	1	1	1	1	1	1	1	0	1	1	1	1	1	1	1	1	1	0	1	1	1	1	1	1	1	0	1	0
L057	Mycobacterium ulcerans Agy99	Actinobacteria	5.8	NC_008611	0.654	0.658546	0.634	0.676414	0.493342	0.805881	0.799	44	42	3	1	1	1	1	1	1	1	1	1	1	1	1	1	1	0	1	1	1	1	1	1	1	1	1	0	1	1	1	1	1	1	1	0	1	0
L058	Mycoplasma agalactiae PG2	Firmicutes	0.88	NC_009497	0.297	0.301783	0.25	0.40172	0.300615	0.203016	0.189	31	29	3	1	1	1	1	1	1	1	0	1	0	1	1	1	1	0	0	0	1	1	0	1	0	0	1	0	1	1	1	0	0	1	1	0	0	0
L059	Mycoplasma arthritidis 158L3-1	Firmicutes	0.82	NC_011025	0.307	0.314034	0.242	0.42565	0.29505	0.221403	0.209	30	28	3	1	1	1	1	1	1	1	0	1	0	1	1	1	1	0	0	0	1	1	0	1	0	0	1	0	1	1	1	0	0	1	1	0	0	0
L060	Mycoplasma capricolum subsp. capricolum ATCC 27343	Firmicutes	1.01	NC_007633	0.238	0.240452	0.192	0.358941	0.274779	0.0876361	0.072	28	25	3	1	1	1	1	1	1	1	0	1	0	1	1	2	1	0	0	0	1	0	0	1	0	0	1	1	0	0	1	0	0	1	1	0	0	0
L061	Mycoplasma conjunctivae	Other Bacteria	0.85	NC_012806	0.286	0.291108	0.216	0.405055	0.294309	0.173961	0.164	26	24	3	1	1	1	1	1	1	1	0	1	0	1	0	1	1	0	0	0	1	0	0	1	0	0	1	0	1	0	1	0	0	1	1	0	0	0
L062	Mycoplasma gallisepticum R	Firmicutes	1	NC_004829	0.315	0.319311	0.263	0.412254	0.309044	0.236635	0.224	32	28	3	1	1	2	1	1	1	1	0	1	0	1	1	1	1	0	0	0	1	1	0	1	0	0	1	0	1	0	1	0	0	1	0	2	0	1
L063	Mycoplasma genitalium G37	Firmicutes	0.58	NC_000908	0.317	0.316114	0.317	0.416456	0.301551	0.230334	0.217	33	31	3	1	1	1	1	1	1	1	0	1	0	1	1	1	1	0	0	0	1	1	0	1	0	0	1	0	0	1	1	0	0	1	0	1	0	1
L064	Mycoplasma hyopneumoniae 232	Firmicutes	0.89	NC_006360	0.286	0.294543	0.199	0.402905	0.286265	0.194458	0.184	29	27	3	1	1	1	1	1	1	1	0	1	0	1	0	1	1	0	0	0	1	0	0	1	0	0	1	0	1	0	1	0	0	1	1	0	0	0
L065	Mycoplasma mycoides subsp. mycoides SC str. PG1	Firmicutes	1.2	NC_005364	0.24	0.241339	0.23	0.355168	0.276024	0.0928253	0.078	28	25	3	1	1	1	1	1	1	1	0	1	0	1	1	2	1	0	0	0	1	0	0	1	0	0	1	1	0	0	1	0	0	1	1	0	0	0
L066	Mycoplasma pneumoniae M129	Firmicutes	0.82	NC_000912	0.4	0.408382	0.347	0.470607	0.335397	0.419142	0.409	34	31	3	1	1	1	1	1	1	1	0	1	0	1	1	1	1	0	0	0	1	1	0	1	0	0	1	0	0	1	1	0	0	1	0	1	0	1
L067	Mycoplasma pulmonis UAB CTIP	Firmicutes	0.96	NC_002771	0.266	0.273538	0.195	0.390807	0.282296	0.147512	0.135	27	25	3	1	1	1	1	1	1	1	0	1	0	1	0	1	1	0	0	0	1	0	0	1	0	0	1	0	1	0	1	0	0	1	0	1	0	1
L068	Neorickettsia risticii str. Illinois	Alphaproteobacteria	0.88	NC_013009	0.42	0.417069	0.394	0.500391	0.37464	0.376176	0.358	32	31	2	1	1	1	1	1	1	1	0	1	0	1	0	1	1	1	0	0	1	1	0	1	0	0	1	0	1	0	1	1	0	1	1	0	1	0
L069	Neorickettsia sennetsu str. Miyayama	Alphaproteobacteria	0.86	NC_007798	0.411	0.414867	0.389	0.495922	0.372332	0.376348	0.358	32	31	2	1	1	1	1	1	1	1	0	1	0	1	0	1	1	1	0	0	1	1	0	1	0	0	1	0	1	0	1	1	0	1	1	0	1	0
L070	Nitrosococcus oceani ATCC 19707	Gammaproteobacteria	3.54	NC_007484	0.503	0.513743	0.453	0.598894	0.417194	0.525141	0.507	44	42	3	1	1	1	1	1	1	1	1	1	1	1	1	1	1	0	1	1	1	1	1	1	1	1	1	0	1	1	1	1	1	1	1	0	1	0
L071	Nitrosomonas europaea ATCC 19718	Betaproteobacteria	2.81	NC_004757	0.507	0.516605	0.453	0.593695	0.411831	0.544288	0.527	41	39	3	1	1	1	1	1	1	1	0	1	0	1	0	1	1	0	1	0	1	1	1	1	1	1	1	0	1	1	1	1	1	1	1	0	1	0
L072	Nitrosospira multiformis ATCC 25196	Betaproteobacteria	3.25	NC_007614	0.539	0.549496	0.495	0.606713	0.425511	0.616265	0.601	43	41	3	1	1	1	1	1	1	1	0	1	0	1	1	1	1	0	1	1	1	1	1	1	1	1	1	0	1	1	1	1	1	1	1	0	1	0
L073	Oligotropha carboxidovorans OM5	Alphaproteobacteria	3.7	NC_011386	0.624	0.631827	0.585	0.650619	0.460854	0.784007	0.776	44	41	3	1	1	1	1	1	1	1	1	1	1	1	0	1	1	0	1	1	1	1	1	0	1	1	1	0	1	1	1	1	1	1	1	0	2	1
L074	Orientia tsutsugamushi str. Boryong	Alphaproteobacteria	2.1	NC_009488	0.305	0.309385	0.278	0.410054	0.317092	0.201008	0.177	33	31	3	1	1	1	1	1	1	1	0	1	0	1	0	1	1	0	1	0	1	1	0	1	0	0	1	0	1	0	1	1	0	1	1	0	1	0
L075	Phenylobacterium zucineum HLK1	Alphaproteobacteria	4.38	NC_011144	0.711	0.717186	0.7	0.715747	0.492536	0.943274	0.941	42	40	3	1	1	1	1	1	1	1	0	1	0	1	1	1	1	0	1	1	1	1	1	1	1	1	1	0	1	1	1	1	1	1	1	0	1	0
L076	Polynucleobacter necessarius subsp. necessarius STIR1	Betaproteobacteria	1.6	NC_010531	0.456	0.461034	0.417	0.552846	0.404533	0.425723	0.403	36	34	3	1	1	1	1	1	1	1	0	1	0	1	0	1	1	0	1	0	1	1	0	1	1	0	1	0	1	0	1	1	0	1	1	0	1	0
L077	Prochlorococcus marinus str. AS9601	Cyanobacteria	1.7	NC_008816	0.313	0.321082	0.244	0.41818	0.337973	0.207094	0.182	36	35	1	1	1	1	1	1	1	1	0	1	0	1	0	1	1	0	1	0	1	1	0	1	1	0	1	0	2	1	1	1	0	1	1	0	1	0
L078	Rhodothermus marinus DSM 4252	Bacteroidetes/Chlorobi	3.39	NC_013501	0.643	0.653461	0.565	0.698001	0.447397	0.814984	0.808	44	42	3	1	1	1	1	1	1	1	1	1	1	1	1	1	1	0	1	1	1	1	1	1	1	1	1	0	1	1	1	1	1	1	1	0	1	0
L079	Rickettsia africae ESF-5	Alphaproteobacteria	1.31	NC_012633	0.324	0.32985	0.313	0.429399	0.325944	0.234207	0.211	31	29	3	1	1	1	1	1	1	1	0	1	0	1	0	1	1	0	1	0	1	1	0	1	0	0	1	0	1	1	1	1	0	1	1	0	1	0
L080	Rickettsia akari str. Hartford	Alphaproteobacteria	1.2	NC_009881	0.323	0.32863	0.317	0.429845	0.324375	0.23167	0.208	31	29	3	1	1	1	1	1	1	1	0	1	0	1	0	1	1	0	1	0	1	1	0	1	0	0	1	0	1	1	1	1	0	1	1	0	1	0
L081	Rickettsia bellii OSU 85-389	Alphaproteobacteria	1.5	NC_009883	0.316	0.31885	0.318	0.426177	0.315092	0.215281	0.193	31	28	3	1	1	2	1	1	1	1	0	1	0	1	0	1	1	0	1	0	0	1	0	1	0	0	1	0	1	1	1	1	0	1	1	0	1	0
L082	Rickettsia canadensis str. McKiel	Alphaproteobacteria	1.2	NC_009879	0.311	0.319237	0.294	0.422687	0.322085	0.212938	0.189	32	30	3	1	1	1	1	1	1	1	0	1	0	1	0	1	1	0	1	0	1	1	0	1	0	0	1	0	1	1	1	1	0	1	1	0	1	0
L083	Rickettsia conorii str. Malish 7	Alphaproteobacteria	1.3	NC_003103	0.324	0.329262	0.314	0.427214	0.324791	0.235781	0.213	31	29	3	1	1	1	1	1	1	1	0	1	0	1	0	1	1	0	1	0	1	1	0	1	0	0	1	0	1	1	1	1	0	1	1	0	1	0
L084	Rickettsia felis URRWXCal2	Alphaproteobacteria	1.59	NC_007109	0.325	0.326998	0.323	0.428201	0.322901	0.22989	0.208	31	29	3	1	1	1	1	1	1	1	0	1	0	1	0	1	1	0	1	0	1	1	0	1	0	0	1	0	1	1	1	1	0	1	1	0	1	0
L085	Rickettsia massiliae MTU5	Alphaproteobacteria	1.41	NC_009900	0.325	0.330402	0.32	0.428726	0.326258	0.236222	0.214	31	29	3	1	1	1	1	1	1	1	0	1	0	1	0	1	1	0	1	0	1	1	0	1	0	0	1	0	1	1	1	1	0	1	1	0	1	0
L086	Rickettsia peacockii str. Rustic	Alphaproteobacteria	1.33	NC_012730	0.326	0.332201	0.323	0.433845	0.327247	0.235512	0.212	31	29	3	1	1	1	1	1	1	1	0	1	0	1	0	1	1	0	1	0	1	1	0	1	0	0	1	0	1	1	1	1	0	1	1	0	1	0
L087	Rickettsia prowazekii str. Madrid E	Alphaproteobacteria	1.1	NC_000963	0.29	0.304766	0.246	0.411962	0.31796	0.184377	0.16	31	28	3	1	1	1	1	1	2	1	0	1	0	1	0	1	1	0	1	0	1	1	0	1	0	0	1	0	1	1	1	0	0	1	1	0	1	0
L088	Rickettsia rickettsii str. 'Sheila Smith'	Alphaproteobacteria	1.3	NC_009882	0.325	0.329865	0.319	0.429375	0.325971	0.23425	0.211	32	29	3	1	1	1	1	1	1	1	0	2	0	1	0	1	1	0	1	0	1	1	0	1	0	0	1	0	1	1	1	1	0	1	1	0	1	0
L089	Rickettsia typhi str. Wilmington	Alphaproteobacteria	1.11	NC_006142	0.289	0.304392	0.246	0.412202	0.317226	0.183747	0.16	31	29	3	1	1	1	1	1	1	1	0	1	0	1	0	1	1	0	1	0	1	1	0	1	0	0	1	0	1	1	1	1	0	1	1	0	1	0
L090	Robiginitalea biformata HTCC2501	Bacteroidetes/Chlorobi	3.5	NC_013222	0.553	0.561786	0.476	0.588511	0.397599	0.699248	0.688	40	35	3	1	1	1	1	1	1	1	0	1	0	2	0	1	2	0	1	0	2	1	0	1	1	1	1	0	1	0	1	1	0	1	1	0	1	0
L091	Salinibacter ruber DSM 13855	Bacteroidetes/Chlorobi	3.59	NC_007677	0.661	0.670961	0.628	0.691618	0.464398	0.856868	0.852	44	42	3	1	1	1	1	1	1	1	1	1	1	1	1	1	1	0	1	1	1	1	1	1	1	1	1	0	1	1	1	1	1	1	0	1	1	1
L092	Synechococcus elongatus PCC 7942	Cyanobacteria	2.75	NC_007604	0.554	0.561614	0.518	0.641023	0.440864	0.602954	0.59	44	39	3	1	1	1	2	1	1	1	0	1	0	1	0	1	2	0	1	1	2	1	1	1	1	1	1	0	1	1	1	1	1	1	1	0	1	0
L093	Teredinibacter turnerae T7901	Gammaproteobacteria	5.2	NC_012997	0.509	0.517948	0.467	0.58336	0.413171	0.557312	0.541	39	34	3	1	1	2	1	1	1	1	0	1	0	1	0	1	2	0	1	0	2	1	0	1	1	1	1	0	1	0	1	1	0	1	1	0	0	1
L094	Thermosynechococcus elongatus BP-1	Cyanobacteria	2.59	NC_004113	0.539	0.546439	0.496	0.628248	0.428142	0.582926	0.568	41	40	2	1	1	1	1	1	1	1	0	1	0	1	0	1	1	0	1	1	1	1	1	1	1	1	1	0	1	1	1	1	1	1	1	0	1	0
L095	Thiobacillus denitrificans ATCC 25259	Betaproteobacteria	2.91	NC_007404	0.661	0.665117	0.63	0.682345	0.45827	0.854737	0.849	43	39	3	1	1	1	1	1	1	1	0	1	0	1	0	1	2	0	1	1	2	1	1	1	1	1	1	0	1	1	1	1	1	1	1	0	1	0
L096	Treponema denticola ATCC 35405	Spirochaetes	2.8	NC_002967	0.379	0.383561	0.327	0.4594	0.342419	0.348865	0.327	41	39	3	1	1	1	1	1	1	1	1	1	1	1	1	1	1	0	1	1	1	1	0	1	1	1	1	0	1	1	1	1	0	1	0	1	0	1
L097	Treponema pallidum subsp. pallidum SS14	Spirochaetes	1.1	NC_010741	0.528	0.526609	0.556	0.603565	0.435077	0.541184	0.528	43	41	3	1	1	1	1	1	1	1	1	0	1	1	1	1	1	0	1	1	1	1	0	1	1	1	1	0	1	1	1	1	1	1	0	1	1	1
L098	Trichodesmium erythraeum IMS101	Cyanobacteria	7.8	NC_008312	0.341	0.368321	0.31	0.485769	0.362342	0.256853	0.233	38	34	3	1	1	1	1	1	1	1	0	1	0	1	0	1	2	0	1	0	2	1	0	1	1	0	1	0	1	0	1	1	0	1	1	0	1	0
L099	Ureaplasma parvum serovar 3 str. ATCC 700970	Firmicutes	0.75	NC_002162	0.255	0.257653	0.192	0.378999	0.269962	0.123997	0.109	29	27	3	1	1	1	1	1	1	1	0	1	0	1	1	1	1	0	0	0	1	1	0	1	0	0	1	0	0	0	1	0	0	1	1	0	0	1
L100	Wigglesworthia glossinidia endosymbiont of Glossina brevipalpis	Gammaproteobacteria	0.7	NC_004344	0.225	0.236996	0.105	0.310086	0.282331	0.118572	0.093	32	29	3	1	1	1	1	1	1	1	0	1	0	2	0	1	1	0	1	0	1	1	0	1	0	0	1	0	1	0	1	0	0	1	1	0	1	0
L101	Wolbachia endosymbiont of Culex quinquefasciatus Pel	Alphaproteobacteria	1.5	NC_010981	0.342	0.346818	0.311	0.44701	0.332212	0.261231	0.239	33	31	3	1	1	1	1	1	1	1	0	1	0	1	0	1	1	0	0	0	1	1	0	1	0	0	1	0	1	0	1	1	0	1	1	0	1	0
[truncated: 12 more columns]
