# Supplementary material for: Optimal Codon Identities in Bacteria: Implications from the Conflicting Results of Two Different Methods
Source: PLoS One. 2011 Jul 28;6(7):e22714. doi: 10.1371/journal.pone.0022714 (PMC3145748; doi:10.1371/journal.pone.0022714)
Supplement: Table S2 — Optimal codons of 18 degenerate families identified by correlation method and comparison method. (XLS) [file pone.0022714.s002.xls]

## Sheet: Sheet1
Table S2. Optimal codons of 18 degenerate families identified by correlation method and comparison method.
No.	Species/Strain Names	GCg	Method	Asn	Asp	Cys	His	Phe	Tyr	Gln	Glu	Lys	Ile	Ala	Gly	Pro	Thr	Vla	Arg	Leu	Ser
H001	Acidithiobacillus ferrooxidans ATCC 23270	0.588	Correlation	AAC	GAC	None	CAC	UUC	UAC	CAG	GAA	AAG	AUC	GCC	GGC	CCC	ACC	GUG	CGC	CUG	AGC
H002	Acinetobacter baumannii AB0057	0.392	Correlation	AAC	GAC	None	CAC	UUC	UAC	CAA	GAA	AAA	AUC	GCA	GGU	CCA	ACU	GUA	CGU	CUU	UCU
H003	Aeromonas hydrophila ATCC 7966	0.615	Correlation	AAC	GAC	UGC	CAC	UUC	UAC	CAG	None	AAG	AUC	GCC	GGC	CCG	ACC	GUG	CGC	CUG	UCC
H004	Aeromonas salmonicida A449	0.582	Correlation	AAC	GAC	UGC	CAC	UUC	UAC	CAG	None	AAG	AUC	GCC	GGC	CCG	ACC	GUG	CGC	CUG	UCC
H005	Alkaliphilus metalliredigens QYMF	0.368	Correlation	None	None	None	None	None	None	None	None	AAG	AUU	GCC	None	CCC	ACC	GUG	CGU	CUA	UCC
H006	Alkaliphilus oremlandii OhILAs	0.363	Correlation	AAC	None	None	None	UUC	UAC	None	None	None	AUC	None	GGU	CCA	ACC	GUA	AGA	CUU	UCC
H007	Anoxybacillus flavithermus WK1	0.418	Correlation	AAC	GAC	UGC	None	None	UAC	CAA	GAA	AAA	AUU	GCG	GGC	CCG	ACG	GUC	CGC	CUU	UCG
H008	Bacillus amyloliquefaciens FZB42	0.465	Correlation	AAC	GAC	UGC	CAC	UUC	UAC	CAG	GAA	AAA	AUC	GCG	GGC	CCG	ACG	GUC	CGC	CUG	AGC
H009	Bacillus anthracis Ames	0.354	Correlation	AAC	GAC	None	CAC	UUC	UAC	CAA	GAA	AAA	AUU	GCA	GGU	CCA	ACA	GUA	CGU	UUA	UCU
H010	Bacillus cereus ATCC 14579	0.353	Correlation	AAC	GAC	None	CAC	UUC	UAC	CAA	GAA	AAA	AUU	GCA	GGU	CCA	ACA	GUA	CGU	UUA	UCU
H011	Bacillus clausii KSM K16	0.448	Correlation	AAC	GAC	UGC	None	UUU	UAC	CAA	GAA	AAA	AUU	GCG	GGC	CCG	ACG	GUC	CGC	CUU	AGC
H012	Bacillus cytotoxicus NVH 391 98	0.359	Correlation	AAC	GAC	None	CAC	UUC	UAC	CAA	GAA	AAA	AUU	GCA	GGU	CCA	ACA	GUA	CGU	UUA	UCU
H013	Bacillus halodurans C 125	0.437	Correlation	AAC	None	None	None	UUC	UAC	CAA	GAA	AAA	AUU	GCG	GGC	CCG	ACG	None	CGU	CUU	None
H014	Bacillus licheniformis ATCC 14580	0.462	Correlation	AAC	GAC	None	CAC	None	UAC	CAG	GAA	None	None	None	GGC	None	ACG	GUC	CGC	CUG	AGC
H015	Bacillus pumilus SAFR 032	0.413	Correlation	AAC	GAC	None	None	UUC	UAC	CAA	GAA	AAA	AUC	GCA	GGC	CCA	ACA	GUC	CGU	CUU	UCU
H016	Bacillus subtilis 168	0.435	Correlation	AAC	GAC	None	CAC	UUC	UAC	CAG	GAA	AAA	AUC	GCG	GGC	CCG	ACA	GUC	CGC	CUG	AGC
H017	Bacillus thuringiensis Al Hakam	0.354	Correlation	AAC	GAC	None	CAC	UUC	UAC	CAA	GAA	AAA	AUU	GCA	GGU	CCA	ACA	GUA	CGU	UUA	UCU
H018	Bacillus weihenstephanensis KBAB4	0.355	Correlation	AAC	GAC	None	CAC	UUC	UAC	CAA	GAA	AAA	AUU	GCA	GGU	CCA	ACA	GUA	CGU	UUA	UCU
H019	Bacteroides fragilis NCTC 9343	0.431	Correlation	AAC	GAC	UGC	CAC	UUC	UAC	CAG	GAA	AAG	AUC	GCC	GGC	CCG	ACC	GUG	CGU	CUG	AGC
H020	Bacteroides thetaiotaomicron VPI 5482	0.429	Correlation	AAC	GAC	UGC	CAC	UUC	UAC	CAG	GAA	AAG	AUC	GCC	GGC	CCG	ACC	GUG	CGU	CUG	AGC
H021	Bacteroides vulgatus ATCC 8482	0.422	Correlation	AAC	GAC	UGC	CAC	UUC	UAC	CAG	GAA	AAG	AUC	GCC	GGU	CCG	ACC	GUG	CGU	CUG	AGC
H022	Bifidobacterium longum infantis ATCC 15697	0.599	Correlation	AAC	GAC	UGC	CAC	UUC	UAC	CAG	GAG	AAG	AUC	GCC	GGC	CCG	ACC	GUG	CGC	CUG	UCC
H023	Brevibacillus brevis NBRC 100599	0.473	Correlation	AAC	GAC	UGC	CAC	UUC	UAC	CAA	GAA	None	AUC	GCG	GGC	CCG	ACG	GUA	CGC	CUG	UCC
H024	Chitinophaga pinensis DSM 2588	0.452	Correlation	AAC	GAC	None	CAC	UUC	UAC	CAG	GAA	AAA	AUC	None	GGU	CCG	ACC	GUA	CGU	CUG	UCC
H025	Chromobacterium violaceum ATCC 12472	0.648	Correlation	AAC	GAC	UGC	CAC	UUC	UAC	CAG	GAA	AAG	AUC	GCC	GGC	CCG	ACC	GUG	CGC	CUG	UCC
H026	Chromohalobacter salexigens DSM 3043	0.639	Correlation	AAC	GAC	UGC	CAC	UUC	UAC	CAG	None	AAG	AUC	GCC	GGC	CCG	ACC	GUC	CGC	CUG	UCC
H027	Citrobacter koseri ATCC BAA 895	0.538	Correlation	AAC	GAC	UGC	CAC	UUC	UAC	CAG	GAA	AAA	AUC	GCG	GGC	CCG	ACC	GUG	CGU	CUG	UCC
H028	Clostridium botulinum A ATCC 19397	0.282	Correlation	AAC	None	None	CAC	UUC	None	CAA	GAA	AAA	AUA	GCU	GGU	CCA	None	GUA	AGA	CUU	UCU
H029	Clostridium difficile 630	0.291	Correlation	AAC	GAC	None	CAC	UUC	UAC	CAA	GAA	None	AUA	GCU	GGU	CCA	ACU	GUU	AGA	CUU	UCU
H030	Clostridium novyi NT	0.289	Correlation	AAC	GAC	None	CAC	UUC	UAC	CAA	GAA	None	AUC	GCA	GGA	CCA	ACA	GUU	AGA	CUU	UCA
H031	Clostridium perfringens 13	0.285	Correlation	AAC	GAC	UGU	CAC	UUC	UAC	CAA	GAA	None	AUC	GCU	GGU	CCA	ACU	GUU	AGA	CUU	UCA
H032	Colwellia psychrerythraea 34H	0.38	Correlation	AAC	None	UGU	None	UUC	UAC	CAA	GAA	AAA	AUU	GCU	GGU	CCA	ACC	GUU	CGU	UUA	UCA
H033	Comamonas testosteroni CNB 1	0.634	Correlation	AAC	GAC	UGC	CAC	UUC	UAC	CAG	GAA	AAG	AUC	GCC	GGC	CCC	ACC	GUG	CGC	CUG	UCC
H034	Delftia acidovorans SPH 1	0.665	Correlation	AAC	GAC	UGC	CAC	UUC	UAC	CAG	GAG	AAG	AUC	GCC	GGC	CCC	ACC	GUG	CGC	CUG	AGC
H035	Desulfitobacterium hafniense DCB 2	0.475	Correlation	AAC	None	UGC	None	UUC	None	CAG	None	None	AUC	GCC	GGC	CCC	ACC	GUC	CGG	CUG	UCC
H036	Desulfotomaculum acetoxidans DSM 771	0.414	Correlation	AAC	GAC	UGC	CAC	None	UAC	CAG	GAG	AAG	AUC	GCC	GGC	CCG	ACC	GUG	CGC	CUG	UCC
H037	Desulfotomaculum reducens MI 1	0.423	Correlation	AAC	None	None	CAC	UUC	UAC	CAG	GAA	AAG	AUU	GCC	GGC	CCC	ACC	GUG	CGU	CUG	UCC
H038	Desulfovibrio salexigens DSM 2638	0.471	Correlation	AAC	GAC	UGC	CAC	UUC	UAC	CAG	GAA	AAG	AUC	GCC	GGU	CCC	ACC	GUU	CGC	CUC	UCC
H039	Desulfovibrio vulgaris DP4	0.632	Correlation	AAC	GAC	UGC	CAC	UUC	UAC	CAG	GAA	AAG	AUC	GCC	GGC	CCC	ACC	GUG	CGC	CUC	UCC
H040	Dickeya dadantii Ech586	0.536	Correlation	AAC	GAC	None	CAC	UUC	UAC	CAG	GAA	AAA	AUC	GCC	GGC	CCG	ACC	GUG	CGU	CUG	AGC
H041	Dickeya zeae Ech1591	0.545	Correlation	AAC	GAC	UGC	CAC	UUC	UAC	CAG	GAA	AAA	AUC	GCG	GGC	CCG	ACC	GUG	CGC	CUG	AGC
H042	Edwardsiella ictaluri 93 146	0.574	Correlation	AAC	GAC	UGC	CAC	UUC	UAC	CAG	None	AAG	AUC	GCC	GGC	CCG	ACC	GUG	CGC	CUG	UCC
H043	Edwardsiella tarda EIB202	0.597	Correlation	AAC	GAC	UGC	CAC	UUC	UAC	CAG	None	AAG	AUC	GCC	GGC	CCG	ACC	GUG	CGC	CUG	UCC
H044	Erwinia pyrifoliae Ep1 96	0.534	Correlation	AAC	GAC	None	CAC	UUC	UAC	CAG	GAA	AAA	AUC	GCG	GGC	CCG	ACC	GUG	CGC	CUG	AGC
H045	Erwinia tasmaniensis Et1 99	0.534	Correlation	AAC	GAC	UGC	CAC	UUC	UAC	CAG	GAA	None	AUC	GCG	GGC	CCG	ACC	GUG	CGC	CUG	AGC
H046	Escherichia coli K 12 substr DH10B	0.508	Correlation	AAC	GAC	UGC	CAC	UUC	UAC	CAG	GAA	AAA	AUC	GCG	GGC	CCG	ACC	GUG	CGU	CUG	UCC
H047	Escherichia fergusonii ATCC 35469	0.499	Correlation	AAC	GAC	UGC	CAC	UUC	UAC	CAG	GAA	AAA	AUC	GCG	GGC	CCG	ACC	GUG	CGU	CUG	AGC
H048	Exiguobacterium sibiricum 255 15	0.477	Correlation	AAC	GAC	None	CAC	UUC	UAC	CAA	GAA	AAA	AUC	GCG	GGC	CCG	ACG	GUC	CGU	CUC	UCG
H049	Geobacillus kaustophilus HTA426	0.52	Correlation	AAC	GAC	UGC	CAC	UUC	UAC	None	None	AAA	AUC	GCG	GGC	CCG	ACG	GUC	CGC	CUC	UCG
H050	Geobacillus thermodenitrificans NG80 2	0.489	Correlation	AAC	GAC	UGC	None	UUC	UAC	CAA	GAA	AAA	AUC	GCG	GGC	CCG	ACG	GUC	CGC	CUC	UCG
H051	Gluconacetobacter diazotrophicus PAl 5	0.663	Correlation	AAC	GAC	UGC	CAC	UUC	UAC	CAG	GAA	AAG	AUC	GCC	GGC	CCG	ACC	GUG	CGC	CUG	UCG
H052	Klebsiella pneumoniae 342	0.569	Correlation	AAC	GAC	UGC	CAC	UUC	UAC	CAG	GAA	AAA	AUC	GCG	GGC	CCG	ACC	GUG	CGC	CUG	UCC
H053	Lactobacillus delbrueckii bulgaricus ATCC BAA 365	0.497	Correlation	AAC	GAC	None	CAC	UUC	UAC	None	GAA	AAG	AUC	GCC	GGC	CCA	ACC	GUC	CGG	CUG	UCC
H054	Lactobacillus gasseri ATCC 33323	0.353	Correlation	AAC	GAC	None	CAC	UUC	UAC	CAA	GAA	AAG	AUU	GCU	GGU	CCA	ACU	GUU	CGU	CUU	UCA
H055	Lactobacillus johnsonii NCC 533	0.346	Correlation	AAC	GAC	None	CAC	UUC	UAC	CAA	GAA	AAG	AUU	GCU	GGU	CCA	ACU	GUU	CGU	CUU	UCA
H056	Lactobacillus plantarum WCFS1	0.444	Correlation	AAC	GAC	None	CAC	UUC	UAC	CAA	GAA	AAG	AUC	GCU	GGU	CCA	ACG	GUU	CGG	UUA	UCA
H057	Lactobacillus reuteri DSM 20016	0.389	Correlation	AAC	GAC	None	CAC	UUC	UAC	CAA	GAA	AAG	AUU	GCU	GGU	CCA	ACU	GUU	CGU	CUU	UCA
H058	Lactobacillus salivarius UCC118	0.33	Correlation	AAC	GAC	None	CAC	UUC	UAC	CAA	GAA	AAG	AUC	GCU	GGU	CCA	ACA	GUU	CGU	UUA	UCU
H059	Laribacter hongkongensis HLHK9	0.624	Correlation	AAC	GAC	UGC	CAC	UUC	UAC	CAG	GAA	AAG	AUC	GCC	GGC	CCG	ACC	GUG	CGC	CUG	UCG
H060	Leuconostoc citreum KM20	0.389	Correlation	AAC	None	None	None	UUC	None	CAA	GAA	AAG	AUU	GCU	GGU	CCA	ACA	GUU	CGU	UUG	UCA
H061	Listeria monocytogenes serotype 4b F2365	0.38	Correlation	AAC	GAC	None	CAC	UUC	UAC	CAA	GAA	AAA	AUC	GCU	GGU	CCA	ACA	GUU	CGU	CUU	UCU
H062	Lysinibacillus sphaericus C3 41	0.371	Correlation	AAC	None	None	CAC	UUC	UAC	CAA	GAA	AAA	AUU	GCA	GGU	CCA	ACA	GUA	CGU	UUA	UCU
H063	Nostoc punctiforme PCC 73102	0.414	Correlation	None	GAU	None	CAC	None	None	CAA	GAA	AAA	AUU	GCU	GGU	CCC	ACC	None	CGC	UUG	AGC
H064	Oceanobacillus iheyensis HTE831	0.357	Correlation	None	None	None	None	UUC	None	CAA	GAA	AAA	AUU	GCA	GGU	CCA	ACA	GUA	CGU	UUA	UCU
H065	Parabacteroides distasonis ATCC 8503	0.451	Correlation	AAC	GAC	UGC	CAC	UUC	UAC	CAG	GAG	AAG	AUC	GCC	GGC	CCG	ACG	GUG	CGU	UUG	AGC
H066	Pectobacterium atrosepticum SCRI1043	0.51	Correlation	AAC	GAC	None	CAC	UUC	UAC	CAG	GAA	AAA	AUC	GCG	GGC	CCG	ACC	GUG	CGU	CUG	AGC
H067	Pectobacterium carotovorum PC1	0.519	Correlation	AAC	GAC	None	CAC	UUC	UAC	CAG	GAA	AAA	AUC	GCG	GGC	CCG	ACC	GUG	CGU	CUG	AGC
H068	Pectobacterium wasabiae WPP163	0.505	Correlation	AAC	GAC	UGC	CAC	UUC	UAC	CAG	GAA	AAA	AUC	GCG	GGC	CCG	ACC	GUG	CGU	CUG	AGC
H069	Photorhabdus asymbiotica ATCC 43949	0.421	Correlation	AAC	GAC	None	CAC	UUC	UAC	CAG	GAA	AAA	AUC	GCG	GGU	CCG	ACC	GUG	CGU	CUG	AGC
H070	Photorhabdus luminescens laumondii TTO1	0.428	Correlation	AAC	GAC	None	CAC	UUC	UAC	CAG	GAA	AAA	AUC	GCC	GGC	CCG	ACC	GUG	CGU	CUG	AGC
H071	Proteus mirabilis HI4320	0.389	Correlation	AAC	GAC	None	CAC	UUC	UAC	CAA	GAA	AAA	AUC	GCG	GGU	CCG	ACC	GUU	CGU	CUG	AGC
H072	Pseudomonas aeruginosa LESB58	0.663	Correlation	AAC	GAC	UGC	CAC	UUC	UAC	CAG	GAA	AAG	AUC	GCC	GGC	CCG	ACC	GUG	CGC	CUG	AGC
H073	Pseudomonas entomophila L48	0.642	Correlation	AAC	GAC	UGC	CAC	UUC	UAC	CAG	GAA	AAG	AUC	GCC	GGC	CCG	ACC	GUC	CGC	CUG	UCG
H074	Pseudomonas fluorescens Pf0 1	0.605	Correlation	AAC	GAC	UGC	CAC	UUC	UAC	CAG	GAA	AAG	AUC	GCC	GGC	CCG	ACC	GUG	CGC	CUG	AGC
H075	Pseudomonas putida F1	0.619	Correlation	AAC	GAC	UGC	CAC	UUC	UAC	CAG	GAA	AAG	AUC	GCC	GGC	CCG	ACC	GUG	CGC	CUG	UCG
H076	Psychromonas ingrahamii 37	0.401	Correlation	AAC	GAU	UGU	None	None	UAC	CAG	GAA	AAA	AUU	GCC	GGU	CCG	ACC	GUU	CGU	UUA	AGC
H077	Rhodopirellula baltica SH 1	0.554	Correlation	AAC	GAC	UGC	CAC	UUC	UAC	CAA	GAA	AAA	AUC	GCC	GGC	CCC	ACC	GUC	CGC	UUG	AGC
H078	Salmonella enterica serovar Agona SL483	0.52	Correlation	AAC	GAC	UGC	CAC	UUC	UAC	CAG	GAA	AAA	AUC	GCG	GGC	CCG	ACC	GUG	CGC	CUG	UCC
H079	Serratia proteamaculans 568	0.55	Correlation	AAC	GAC	UGC	CAC	UUC	UAC	CAG	GAA	None	AUC	GCC	GGC	CCG	ACC	GUG	CGC	CUG	AGC
H080	Shewanella amazonensis SB2B	0.536	Correlation	AAC	GAC	None	CAC	UUC	UAC	CAG	GAA	AAG	AUC	GCC	GGC	None	ACC	GUG	CGC	CUG	AGC
H081	Shewanella baltica OS155	0.462	Correlation	AAC	GAC	None	CAC	UUC	UAC	CAA	GAA	AAA	AUC	GCC	GGC	CCA	ACC	GUG	CGU	CUG	AGC
H082	Shewanella denitrificans OS217	0.451	Correlation	AAC	GAC	None	CAC	UUC	UAC	None	GAA	AAG	AUC	GCC	GGC	CCA	ACC	GUG	CGC	CUG	AGC
H083	Shewanella frigidimarina NCIMB 400	0.416	Correlation	AAC	GAC	UGU	CAC	UUC	UAC	CAA	GAA	AAA	AUU	None	GGU	CCA	ACC	GUG	CGU	UUA	AGC
H084	Shewanella halifaxensis HAW EB4	0.446	Correlation	AAC	GAC	UGU	CAC	UUC	UAC	None	GAA	AAG	AUC	None	GGU	CCA	ACC	GUU	CGU	CUA	AGC
H085	Shewanella loihica PV 4	0.537	Correlation	AAC	GAC	None	CAC	UUC	UAC	CAG	GAG	AAG	AUC	GCC	GGC	None	ACC	GUG	CGC	CUG	AGC
H086	Shewanella oneidensis MR 1	0.459	Correlation	AAC	GAC	None	CAC	UUC	UAC	CAA	GAA	None	AUC	GCC	GGC	CCA	ACC	GUG	CGC	CUG	AGC
H087	Shewanella pealeana ATCC 700345	0.447	Correlation	AAC	GAC	UGU	CAC	UUC	UAC	None	GAA	AAG	AUC	GCU	GGU	CCA	ACC	GUU	CGU	CUA	AGC
H088	Shewanella putrefaciens CN-32	0.445	Correlation	AAC	GAC	None	CAC	UUC	UAC	CAA	GAA	AAA	AUC	GCC	GGC	CCA	ACC	GUG	CGU	CUG	AGC
H089	Shewanella sediminis HAW EB3	0.461	Correlation	AAC	None	UGU	CAC	UUC	UAC	CAG	GAA	AAG	AUC	GCC	GGU	CCU	ACC	GUU	CGU	CUG	AGC
H090	Shewanella woodyi ATCC 51908	0.437	Correlation	AAC	GAU	UGU	CAC	UUC	UAC	CAG	None	AAG	AUC	None	GGU	CCA	ACC	GUU	CGU	CUU	UCU
H091	Shigella boydii CDC 3083 94	0.51	Correlation	AAC	GAC	UGC	CAC	UUC	UAC	CAG	GAA	AAA	AUC	GCG	GGC	CCG	ACC	GUG	CGU	CUG	AGC
H092	Shigella dysenteriae Sd197	0.51	Correlation	AAC	GAC	UGU	CAC	UUC	UAC	CAG	GAA	AAA	AUC	GCG	GGU	CCG	ACC	GUG	CGU	CUG	UCC
H093	Shigella flexneri 2a 2457T	0.509	Correlation	AAC	GAC	UGC	CAC	UUC	UAC	CAG	GAA	AAA	AUC	GCG	GGC	CCG	ACC	GUG	CGU	CUG	UCC
H094	Shigella sonnei Ss046	0.508	Correlation	AAC	GAC	UGC	CAC	UUC	UAC	CAG	GAA	AAA	AUC	GCG	GGC	CCG	ACC	GUG	CGU	CUG	UCC
H095	Stenotrophomonas maltophilia R551 3	0.663	Correlation	AAC	GAC	UGC	CAC	UUC	UAC	CAG	GAA	AAG	AUC	GCC	GGC	CCG	ACC	GUG	CGC	CUG	UCG
H096	Streptococcus agalactiae 2603V R	0.356	Correlation	AAC	GAC	None	CAC	UUC	UAC	CAA	GAA	AAA	AUC	GCU	GGU	CCA	ACA	GUU	CGU	CUU	UCA
H097	Streptomyces avermitilis MA 4680	0.707	Correlation	AAC	GAC	UGC	CAC	UUC	UAC	CAG	GAG	AAG	AUC	GCC	GGC	CCG	ACC	GUC	CGC	CUG	UCC
H098	Symbiobacterium thermophilum IAM 14863	0.687	Correlation	AAC	GAC	UGC	CAC	UUC	UAC	CAG	GAG	AAG	AUC	GCC	GGC	CCC	ACC	GUG	CGG	CUG	UCC
H099	Tolumonas auensis DSM 9187	0.49	Correlation	AAC	GAC	None	CAC	UUC	UAC	CAG	GAA	AAA	AUC	GCG	GGU	CCG	ACC	GUG	CGU	CUG	UCC
H100	Yersinia enterocolitica 8081	0.472	Correlation	AAC	GAC	None	CAC	UUC	UAC	CAG	GAA	AAA	AUC	GCC	GGC	CCG	ACC	GUG	CGC	CUG	AGC
H101	Yersinia pestis KIM 10	0.477	Correlation	AAC	GAC	None	CAC	UUC	UAC	CAG	GAA	AAA	AUC	GCC	GGC	CCG	ACC	GUG	CGU	CUG	AGC
H102	Yersinia pseudotuberculosis IP 31758	0.472	Correlation	AAC	GAC	None	CAC	UUC	UAC	CAG	GAA	AAA	AUC	GCC	GGC	CCG	ACC	GUG	CGU	CUG	AGC
L001	Acidimicrobium ferrooxidans DSM 10331	0.683	Correlation	AAC	GAC	None	CAC	UUC	UAC	CAG	GAG	AAG	AUC	GCC	GGC	CCG	ACC	GUC	CGC	CUC	UCG
L002	Acidobacterium capsulatum ATCC 51196	0.605	Correlation	AAC	GAC	UGC	CAC	UUU	UAC	CAG	GAG	AAG	AUU	GCG	GGC	CCG	ACG	GUG	CGC	CUG	UCG
L003	Alcanivorax borkumensis SK2	0.547	Correlation	AAC	GAC	UGC	CAC	UUC	UAC	CAG	GAA	None	AUC	GCC	GGC	CCG	ACC	GUG	CGC	CUG	UCC
L004	Anaplasma centrale str. Israel	0.5	Correlation	None	None	None	None	None	None	CAG	GAG	AAG	None	GCU	GGU	None	ACU	GUU	AGG	CUG	UCU
L005	Anaplasma marginale str. Florida	0.498	Correlation	None	GAU	None	CAC	None	None	CAG	GAG	AAG	None	GCU	GGU	None	ACC	GUU	AGG	None	UCU
L006	Anaplasma phagocytophilum HZ	0.416	Correlation	None	None	None	None	None	None	CAG	GAG	AAG	None	GCU	GGU	CCU	ACU	GUU	AGG	CUU	UCU
L007	Aquifex aeolicus VF5	0.433	Correlation	AAC	GAC	None	CAC	UUC	UAC	CAG	None	AAG	AUA	GCG	GGA	CCC	ACC	GUU	AGG	CUC	UCC
L008	Atopobium parvulum DSM 20469	0.457	Correlation	AAC	GAC	UGC	CAC	UUC	UAC	CAG	GAG	AAG	AUU	GCU	GGU	CCA	ACC	GUU	CGU	CUU	UCU
L009	Bartonella grahamii as4aup	0.38	Correlation	AAU	GAU	None	CAU	UUU	UAU	CAA	GAA	AAA	AUU	GCU	GGU	CCU	ACA	GUU	CGU	CUU	UCU
L010	Bartonella quintana str. Toulouse	0.388	Correlation	AAU	GAU	UGU	CAU	UUU	None	CAG	None	None	AUU	None	GGU	None	ACA	GUU	CGU	CUU	UCU
L011	Bartonella tribocorum CIP 105476	0.388	Correlation	AAU	GAU	None	CAU	UUU	UAU	None	GAA	None	AUU	None	GGU	CCU	None	GUU	CGU	CUU	UCU
L012	Baumannia cicadellinicola str. Hc (Homalodisca coagulata)	0.332	Correlation	None	None	None	None	None	None	None	GAA	None	AUU	None	GGU	None	ACU	None	CGU	None	UCU
L013	Bdellovibrio bacteriovorus HD100	0.506	Correlation	AAC	GAC	UGC	CAC	UUC	UAC	CAG	GAA	AAA	AUC	GCU	GGC	CCG	ACU	GUG	CGU	CUG	UCC
L014	Beutenbergia cavernae DSM 12333	0.731	Correlation	AAC	GAC	None	CAC	UUC	UAC	CAG	GAG	AAG	AUC	GCG	GGC	CCG	ACG	GUC	CGC	CUC	UCG
L015	Borrelia duttonii Ly	0.28	Correlation	AAU	GAU	None	CAU	UUU	UAU	CAG	GAG	AAG	AUU	GCU	GGU	CCU	ACU	GUU	CGU	CUU	UCU
L016	Borrelia hermsii DAH	0.298	Correlation	AAU	GAU	UGU	CAU	UUU	UAU	CAG	GAG	AAG	AUU	GCU	GGU	CCU	ACU	GUU	CGU	CUU	UCU
L017	Borrelia recurrentis A1	0.275	Correlation	AAU	GAU	None	CAU	UUU	UAU	CAG	GAG	AAG	AUU	GCU	GGU	CCU	ACU	GUU	CGU	CUU	UCU
L018	Borrelia turicatae 91E135	0.291	Correlation	AAU	GAU	None	CAU	UUU	UAU	CAG	GAG	AAG	AUU	GCU	GGU	CCU	ACU	GUU	CGU	CUU	UCU
L019	Brachyspira hyodysenteriae WA1	0.27	Correlation	AAC	GAC	None	CAC	UUC	UAC	CAG	GAG	None	AUC	GCU	GGU	CCU	ACU	GUU	CGC	CUU	UCU
L020	Buchnera aphidicola str. Cc (Cinara cedri)	0.202	Correlation	None	GAC	None	None	UUU	None	None	None	None	AUU	GCU	None	CCU	None	GUA	CGU	UUA	UCU
L021	Candidatus Azobacteroides pseudotrichonymphae genomovar. CFP2	0.329	Correlation	AAU	None	None	None	UUU	UAU	None	None	None	AUU	GCU	GGU	CCU	ACU	None	CGU	UUG	UCU
L022	Candidatus Blochmannia floridanus	0.274	Correlation	AAU	None	None	None	UUU	UAU	None	GAG	None	AUU	GCU	None	CCG	ACU	None	CGU	UUA	UCU
L023	Candidatus Koribacter versatilis Ellin345	0.584	Correlation	AAC	GAC	UGC	CAC	UUC	UAC	CAG	GAA	AAG	AUC	GCC	GGC	CCG	ACC	GUG	CGC	CUG	UCG
L024	Candidatus Ruthia magnifica str. Cm (Calyptogena magnifica)	0.34	Correlation	None	None	None	CAC	None	None	None	None	None	AUU	None	GGU	None	None	GUU	CGU	None	UCA
L025	Candidatus Sulcia muelleri SMDSEM	0.226	Correlation	AAU	GAC	None	None	None	None	None	None	None	None	GCG	None	None	ACU	None	CGU	None	UCU
L026	Candidatus Vesicomyosocius okutanii HA	0.316	Correlation	AAU	None	UGU	None	None	None	None	None	AAG	AUU	GCG	GGU	CCA	None	GUU	CGU	None	UCA
L027	Chlamydia muridarum Nigg	0.403	Correlation	None	None	None	None	None	None	None	None	None	None	GCU	GGA	CCU	None	GUU	CGU	None	UCU
L028	Chlamydia trachomatis 434/Bu	0.413	Correlation	None	None	None	None	UUC	None	None	None	None	AUU	GCU	GGA	CCU	None	None	CGU	None	UCU
L029	Chlamydophila abortus S26/3	0.399	Correlation	AAU	None	None	None	None	None	CAA	None	None	AUU	GCU	GGU	CCU	None	None	CGU	UUA	UCU
L030	Chlamydophila caviae GPIC	0.392	Correlation	None	None	None	None	None	None	None	None	None	AUU	GCU	GGU	CCU	None	GUU	CGU	UUA	UCU
L031	Chlamydophila felis Fe/C-56	0.393	Correlation	None	None	None	None	None	None	None	None	None	AUU	GCU	GGA	CCU	None	GUU	CGU	UUA	UCU
L032	Chlamydophila pneumoniae J138	0.406	Correlation	None	None	None	None	None	None	None	GAA	None	AUU	GCU	GGA	CCU	ACA	GUU	CGU	UUA	UCU
L033	Chloroherpeton thalassium ATCC 35110	0.45	Correlation	AAC	GAC	UGC	CAC	UUC	UAC	None	None	AAA	AUC	GCC	GGC	CCG	ACC	GUG	CGC	CUC	UCG
L034	Corynebacterium kroppenstedtii DSM 44385	0.575	Correlation	AAC	GAC	None	CAC	UUC	UAC	CAG	GAG	AAG	AUC	GCC	GGC	CCG	ACC	GUC	CGC	CUG	UCC
L035	Coxiella burnetii CbuG_Q212	0.426	Correlation	None	None	None	None	None	UAC	CAA	GAA	AAA	AUU	GCG	GGC	CCG	ACG	GUG	CGC	UUA	AGC
L036	Dyadobacter fermentans DSM 18053	0.515	Correlation	AAC	GAC	UGC	CAC	UUC	UAC	CAG	GAA	AAA	AUC	GCC	GGC	CCG	ACC	GUG	CGC	CUG	UCG
L037	Ehrlichia canis str. Jake	0.29	Correlation	AAU	None	None	CAU	None	UAU	None	None	None	None	None	GGU	CCG	ACU	None	CGU	None	UCU
L038	Ehrlichia chaffeensis str. Arkansas	0.301	Correlation	AAU	GAU	None	CAU	UUU	UAU	CAG	GAG	None	AUU	GCG	GGU	CCU	ACU	GUU	CGU	UUA	UCU
L039	Ehrlichia ruminantium str. Gardel	0.275	Correlation	AAU	GAU	UGU	None	UUU	UAU	CAG	GAG	None	AUU	GCG	GGU	CCU	ACU	GUU	CGU	UUA	UCU
L040	Erythrobacter litoralis HTCC2594	0.631	Correlation	AAC	GAC	UGC	CAC	UUC	None	CAG	GAA	AAG	AUC	GCC	GGC	CCG	ACC	GUC	CGC	CUG	AGC
L041	Frankia alni ACN14a	0.728	Correlation	AAC	GAC	UGC	CAC	UUC	UAC	CAG	GAG	AAG	AUC	GCC	GGC	CCG	ACC	GUC	CGC	CUG	UCG
L042	Geobacter lovleyi SZ	0.547	Correlation	AAC	GAC	UGC	CAC	UUC	UAC	CAG	GAG	AAG	AUC	GCC	GGC	CCG	ACC	GUG	CGC	CUG	UCC
L043	Helicobacter acinonychis str. Sheeba	0.382	Correlation	AAC	None	UGC	None	None	None	None	GAA	AAA	AUC	GCG	GGC	CCC	ACC	GUG	CGC	UUA	AGC
L044	Helicobacter hepaticus ATCC 51449	0.359	Correlation	AAU	None	None	None	UUU	UAU	None	GAA	AAA	AUU	GCA	GGC	CCU	ACA	GUG	CGC	CUU	AGC
L045	Helicobacter pylori 26695	0.389	Correlation	AAC	None	UGC	None	UUU	None	CAA	GAA	AAA	AUC	GCG	GGC	CCC	ACC	GUG	CGC	UUA	AGC
L046	Hirschia baltica ATCC 49814	0.46	Correlation	AAC	GAC	UGU	CAC	UUC	None	CAA	GAA	AAA	AUC	None	GGU	CCA	ACA	GUG	CGC	CUU	UCU
L047	Hyphomonas neptunium ATCC 15444	0.619	Correlation	AAC	GAC	UGC	CAC	UUC	UAU	CAG	GAA	AAG	AUC	GCC	GGC	CCG	ACC	GUG	CGC	CUG	UCG
L048	Lawsonia intracellularis PHE/MN1-00	0.331	Correlation	AAU	GAU	None	None	None	None	CAA	GAA	AAA	AUU	GCU	GGU	CCU	ACA	GUU	CGU	CUU	UCU
L049	Legionella pneumophila str. Paris	0.383	Correlation	AAU	GAU	None	CAU	UUU	None	None	GAA	None	AUU	None	GGC	CCU	ACC	None	CGC	CUG	AGC
L050	Methylibium petroleiphilum PM1	0.688	Correlation	AAC	GAC	UGC	CAC	UUC	UAC	CAG	GAG	AAG	AUC	GCC	GGC	CCG	ACC	GUG	CGC	CUG	AGC
L051	Microcystis aeruginosa NIES-843	0.423	Correlation	AAU	GAU	None	CAC	None	UAC	None	GAA	AAA	AUC	GCC	GGU	CCC	ACC	GUG	CGC	CUC	UCC
L052	Mycobacterium avium 104	0.69	Correlation	AAC	GAC	UGC	CAC	UUC	UAC	CAG	GAG	AAG	AUC	GCC	GGC	CCG	ACC	GUG	CGC	CUG	UCG
L053	Mycobacterium bovis AF2122/97	0.656	Correlation	AAC	GAC	UGC	CAC	UUC	UAC	CAG	GAG	AAG	AUC	GCC	GGC	CCG	ACC	GUG	CGC	CUG	UCG
L054	Mycobacterium leprae Br4923	0.578	Correlation	AAC	GAC	None	CAC	UUC	UAC	CAG	None	AAG	AUC	GCC	GGC	CCG	ACC	GUC	CGC	CUG	UCG
L055	Mycobacterium marinum M	0.657	Correlation	AAC	GAC	None	CAC	UUC	UAC	CAG	GAG	AAG	AUC	GCC	GGC	CCG	ACC	GUG	CGC	CUG	UCG
L056	Mycobacterium tuberculosis F11	0.656	Correlation	AAC	GAC	UGC	CAC	UUC	UAC	CAG	GAG	AAG	AUC	GCC	GGC	CCG	ACC	GUG	CGC	CUG	UCG
L057	Mycobacterium ulcerans Agy99	0.654	Correlation	AAC	GAC	None	CAC	UUC	UAC	CAG	GAG	AAG	AUC	GCC	GGC	CCG	ACC	GUG	CGC	CUG	UCG
L058	Mycoplasma agalactiae PG2	0.297	Correlation	AAC	GAC	None	CAC	UUC	UAC	CAA	GAA	AAA	AUU	GCU	GGU	CCU	None	GUU	CGU	UUA	UCA
L059	Mycoplasma arthritidis 158L3-1	0.307	Correlation	AAC	None	None	CAC	UUC	UAC	CAA	GAA	AAA	AUU	GCU	GGC	CCU	ACU	GUU	CGU	CUA	UCA
L060	Mycoplasma capricolum subsp. capricolum ATCC 27343	0.238	Correlation	None	None	None	CAC	None	None	None	GAA	AAA	AUU	GCU	GGA	CCA	ACU	GUU	CGU	UUA	UCA
L061	Mycoplasma conjunctivae	0.286	Correlation	AAC	None	None	CAC	None	None	CAA	None	AAA	AUU	GCG	GGU	CCA	ACC	GUU	CGU	CUU	UCA
L062	Mycoplasma gallisepticum R	0.315	Correlation	AAC	GAC	None	CAC	UUC	UAC	CAA	GAA	None	AUC	GCU	GGU	CCA	ACU	GUU	CGU	UUA	UCA
L063	Mycoplasma genitalium G37	0.317	Correlation	AAC	None	None	CAC	None	UAC	None	None	None	AUC	None	GGU	CCU	ACC	GUU	CGC	CUU	None
L064	Mycoplasma hyopneumoniae 232	0.286	Correlation	None	GAU	None	None	None	UAU	CAG	None	AAA	AUU	GCC	None	None	ACC	GUU	CGC	CUU	UCC
L065	Mycoplasma mycoides subsp. mycoides SC str. PG1	0.24	Correlation	None	None	None	CAC	None	None	CAA	GAA	AAA	AUU	GCU	GGA	CCA	ACU	GUU	CGU	UUA	UCA
L066	Mycoplasma pneumoniae M129	0.4	Correlation	AAC	GAC	None	CAC	None	UAC	None	None	AAG	AUU	GCG	GGU	CCG	ACC	GUG	CGC	CUC	AGU
L067	Mycoplasma pulmonis UAB CTIP	0.266	Correlation	AAC	GAC	None	CAC	None	None	None	None	AAA	AUU	GCU	GGA	CCU	None	GUU	CGU	CUU	UCA
L068	Neorickettsia risticii str. Illinois	0.42	Correlation	None	GAU	None	None	UUU	None	CAG	None	None	None	GCU	GGU	None	None	None	None	CUU	UCU
L069	Neorickettsia sennetsu str. Miyayama	0.411	Correlation	None	GAU	None	None	UUU	None	CAG	None	AAG	None	GCU	GGU	None	None	GUU	None	CUU	UCU
L070	Nitrosococcus oceani ATCC 19707	0.503	Correlation	None	None	UGC	None	None	None	None	None	None	AUC	GCC	GGC	CCC	ACC	GUG	CGG	CUG	UCC
L071	Nitrosomonas europaea ATCC 19718	0.507	Correlation	AAC	None	UGC	None	UUC	UAC	CAG	GAA	AAA	AUC	GCC	GGC	CCG	ACC	GUC	CGC	CUG	UCC
L072	Nitrosospira multiformis ATCC 25196	0.539	Correlation	AAC	None	UGC	None	UUC	UAC	CAG	GAA	AAG	AUC	GCC	GGC	CCG	ACC	GUG	CGC	CUG	UCC
L073	Oligotropha carboxidovorans OM5	0.624	Correlation	AAC	GAC	UGC	CAC	UUC	UAC	CAG	GAG	AAG	AUC	GCG	GGC	CCG	ACC	GUG	CGC	CUG	UCG
L074	Orientia tsutsugamushi str. Boryong	0.305	Correlation	None	None	UGC	CAU	UUU	UAU	None	None	None	AUU	GCU	GGC	CCA	ACU	GUU	CGC	None	UCU
L075	Phenylobacterium zucineum HLK1	0.711	Correlation	AAC	GAC	UGC	CAC	UUC	UAC	CAG	GAG	AAG	AUC	GCC	GGC	CCG	ACC	GUG	CGC	CUG	UCG
L076	Polynucleobacter necessarius subsp. necessarius STIR1	0.456	Correlation	AAC	GAC	None	CAC	UUC	UAC	CAA	GAA	None	AUC	GCU	GGU	CCA	ACU	GUU	CGU	UUG	UCU
L077	Prochlorococcus marinus str. AS9601	0.313	Correlation	None	None	None	CAC	UUC	None	None	None	AAG	AUU	GCU	GGC	CCU	None	GUU	AGA	CUU	UCU
L078	Rhodothermus marinus DSM 4252	0.643	Correlation	AAC	GAC	UGC	CAC	UUC	UAC	CAG	GAG	AAG	AUC	GCC	GGC	CCG	ACG	GUG	CGC	CUG	UCG
L079	Rickettsia africae ESF-5	0.324	Correlation	None	None	None	None	None	None	None	None	None	None	None	GGU	None	ACC	GUU	CGU	CUU	None
L080	Rickettsia akari str. Hartford	0.323	Correlation	None	None	None	None	None	None	None	None	None	None	None	GGU	CCU	None	None	CGU	CUU	None
L081	Rickettsia bellii OSU 85-389	0.316	Correlation	None	None	None	None	None	None	None	None	None	AUU	GCU	GGU	None	None	GUU	CGU	CUU	AGC
L082	Rickettsia canadensis str. McKiel	0.311	Correlation	None	None	None	None	None	None	None	None	None	AUU	None	GGU	CCU	None	None	CGU	CUU	None
L083	Rickettsia conorii str. Malish 7	0.324	Correlation	None	GAU	None	None	None	None	None	None	None	None	None	GGU	None	ACU	None	CGU	CUU	None
L084	Rickettsia felis URRWXCal2	0.325	Correlation	None	None	None	None	None	None	None	None	None	None	None	GGU	CCG	None	None	CGU	CUU	None
L085	Rickettsia massiliae MTU5	0.325	Correlation	None	None	None	None	None	None	None	None	None	AUU	None	GGU	CCG	ACU	None	CGU	CUU	None
L086	Rickettsia peacockii str. Rustic	0.326	Correlation	None	None	None	None	UUC	None	None	None	None	None	GCA	GGU	None	None	None	CGU	CUU	None
L087	Rickettsia prowazekii str. Madrid E	0.29	Correlation	None	GAU	None	CAU	None	None	None	None	None	AUU	None	GGU	CCU	None	None	CGU	CUU	UCU
L088	Rickettsia rickettsii str. 'Sheila Smith'	0.325	Correlation	None	None	None	None	None	None	None	None	None	AUU	None	GGU	CCG	ACU	None	CGU	CUU	UCU
L089	Rickettsia typhi str. Wilmington	0.289	Correlation	None	None	None	None	None	UAU	None	None	None	AUU	None	GGU	CCU	ACU	None	CGU	CUU	None
L090	Robiginitalea biformata HTCC2501	0.553	Correlation	AAC	GAC	UGC	CAC	UUC	UAC	CAG	GAG	AAG	AUC	GCC	GGG	CCG	ACC	GUG	CGG	CUG	UCC
L091	Salinibacter ruber DSM 13855	0.661	Correlation	AAC	GAC	UGC	CAC	UUC	UAC	CAG	GAG	AAG	AUC	GCC	GGC	CCG	ACC	GUG	CGC	CUC	AGC
L092	Synechococcus elongatus PCC 7942	0.554	Correlation	AAC	None	UGC	CAC	UUC	UAC	CAA	GAA	AAA	AUC	GCC	GGC	CCG	ACC	GUC	CGC	CUG	AGC
L093	Teredinibacter turnerae T7901	0.509	Correlation	AAC	GAC	None	CAC	UUC	UAC	CAG	GAA	AAA	AUC	GCC	GGC	CCG	ACC	GUG	CGC	CUG	AGC
L094	Thermosynechococcus elongatus BP-1	0.539	Correlation	None	GAU	None	CAC	UUU	UAC	CAA	GAA	None	AUU	GCC	GGC	CCC	ACC	GUG	CGC	CUC	AGU
L095	Thiobacillus denitrificans ATCC 25259	0.661	Correlation	AAC	GAC	UGC	CAC	UUC	UAC	CAG	None	AAG	AUC	GCC	GGC	CCG	ACC	GUC	CGC	CUG	UCG
L096	Treponema denticola ATCC 35405	0.379	Correlation	AAC	GAC	UGC	CAC	None	UAC	CAG	None	AAG	AUC	GCC	GGC	CCC	ACC	GUU	CGC	CUU	UCC
L097	Treponema pallidum subsp. pallidum SS14	0.528	Correlation	None	None	None	CAC	UUU	None	CAG	None	None	AUU	GCG	None	None	ACG	GUG	CGC	CUG	UCU
L098	Trichodesmium erythraeum IMS101	0.341	Correlation	AAU	None	None	None	UUU	UAU	None	None	None	AUU	GCU	GGU	CCU	ACU	GUU	CGU	UUG	UCU
L099	Ureaplasma parvum serovar 3 str. ATCC 700970	0.255	Correlation	None	None	None	CAC	None	None	None	None	None	AUU	None	GGU	CCA	ACA	GUU	CGU	UUA	UCA
L100	Wigglesworthia glossinidia endosymbiont of Glossina brevipalpis	0.225	Correlation	None	None	None	None	None	None	CAG	None	None	None	GCG	None	None	ACC	None	CGC	CUC	UCU
L101	Wolbachia endosymbiont of Culex quinquefasciatus Pel	0.342	Correlation	None	GAU	None	None	None	None	None	None	None	AUU	GCU	GGU	CCU	ACU	GUU	CGU	CUU	UCU
H001	Acidithiobacillus ferrooxidans ATCC 23270	0.588	Comparison	None	None	UGU	None	None	None	None	GAA	AAG	AUU	GCA	GGU	CCU	ACU	GUU	CGU	UUG	None
H002	Acinetobacter baumannii AB0057	0.392	Comparison	AAC	GAC	None	CAC	UUC	UAC	CAA	GAA	None	AUC	GCU	GGU	CCA	ACU	GUU	CGU	CUU	UCU
H003	Aeromonas hydrophila ATCC 7966	0.615	Comparison	AAC	GAC	None	CAC	UUC	UAC	CAA	GAA	AAA	AUU	GCU	GGU	CCU	ACU	GUU	CGU	CUG	UCU
H004	Aeromonas salmonicida A449	0.582	Comparison	AAC	GAC	None	CAC	UUC	UAC	CAA	GAA	AAA	AUC	GCU	GGU	CCG	ACU	GUU	CGU	CUG	UCU
H005	Alkaliphilus metalliredigens QYMF	0.368	Comparison	AAC	GAC	None	None	UUC	UAC	CAA	GAA	None	AUC	GCG	GGU	CCA	ACU	GUA	AGA	UUA	UCA
H006	Alkaliphilus oremlandii OhILAs	0.363	Comparison	AAC	GAC	UGU	CAC	UUC	UAC	CAA	GAA	AAA	AUC	GCU	GGU	CCA	ACU	GUU	AGA	CUU	UCA
H007	Anoxybacillus flavithermus WK1	0.418	Comparison	AAC	GAC	None	CAC	UUC	UAC	CAA	None	None	AUC	GCU	GGU	CCA	ACU	GUU	CGU	CUU	UCU
H008	Bacillus amyloliquefaciens FZB42	0.465	Comparison	AAC	None	None	CAC	UUC	UAC	CAA	None	AAA	AUC	GCU	GGU	CCA	ACU	GUU	CGU	CUA	UCU
H009	Bacillus anthracis Ames	0.354	Comparison	AAC	GAC	None	CAC	UUC	UAC	CAA	None	AAA	AUC	GCU	GGU	CCU	ACU	GUU	CGU	CUU	UCU
H010	Bacillus cereus ATCC 14579	0.353	Comparison	AAC	GAC	None	CAC	UUC	UAC	CAA	None	AAA	AUC	GCU	GGU	CCU	ACU	GUU	CGU	CUU	UCU
H011	Bacillus clausii KSM K16	0.448	Comparison	AAC	None	None	CAC	UUC	UAC	CAA	None	AAA	AUC	GCU	GGU	CCA	ACU	GUA	CGU	CUU	UCU
H012	Bacillus cytotoxicus NVH 391 98	0.359	Comparison	AAC	GAC	None	CAC	UUC	UAC	CAA	None	AAA	AUC	GCU	GGU	CCU	ACU	GUA	CGU	CUU	UCU
H013	Bacillus halodurans C 125	0.437	Comparison	AAC	GAC	None	CAC	UUC	UAC	CAA	GAA	None	AUC	GCU	GGU	CCA	ACU	GUA	CGU	CUU	UCU
H014	Bacillus licheniformis ATCC 14580	0.462	Comparison	AAC	None	None	CAC	UUC	UAC	CAA	GAA	AAA	AUC	GCU	GGU	CCA	ACU	GUA	CGU	CUA	UCU
H015	Bacillus pumilus SAFR 032	0.413	Comparison	AAC	GAC	None	CAC	UUC	UAC	CAA	GAA	AAA	AUC	GCU	GGU	CCA	ACU	GUU	CGU	CUU	UCU
H016	Bacillus subtilis 168	0.435	Comparison	AAC	GAC	None	CAC	UUC	UAC	CAA	GAA	AAA	AUC	GCU	GGU	CCA	ACU	GUU	CGU	CUU	UCU
H017	Bacillus thuringiensis Al Hakam	0.354	Comparison	AAC	GAC	None	CAC	UUC	UAC	CAA	None	AAA	AUC	GCU	GGU	CCU	ACU	GUU	CGU	CUU	UCU
H018	Bacillus weihenstephanensis KBAB4	0.355	Comparison	AAC	GAC	None	CAC	UUC	UAC	CAA	None	None	AUC	GCU	GGU	CCU	ACU	GUU	CGU	CUU	UCU
H019	Bacteroides fragilis NCTC 9343	0.431	Comparison	AAC	None	None	CAC	UUC	None	CAG	GAA	AAG	AUU	GCU	GGU	CCU	ACU	GUU	AGA	UUG	UCA
H020	Bacteroides thetaiotaomicron VPI 5482	0.429	Comparison	AAC	None	None	CAC	None	None	None	GAA	None	AUU	GCU	GGU	CCA	ACU	GUU	AGA	UUG	UCA
H021	Bacteroides vulgatus ATCC 8482	0.422	Comparison	AAC	None	None	CAC	None	UAC	None	GAA	AAG	AUU	GCU	GGU	CCU	ACU	GUU	AGA	UUG	UCA
H022	Bifidobacterium longum infantis ATCC 15697	0.599	Comparison	AAC	GAC	None	CAC	UUC	UAC	CAG	GAG	AAG	AUC	GCU	GGU	CCG	ACC	GUU	CGU	CUC	UCC
H023	Brevibacillus brevis NBRC 100599	0.473	Comparison	AAC	GAC	UGC	CAC	UUC	UAC	CAA	GAA	AAA	AUC	GCU	GGU	CCA	ACU	GUA	CGU	CUG	UCC
H024	Chitinophaga pinensis DSM 2588	0.452	Comparison	AAC	None	None	CAC	UUC	UAC	None	None	None	AUC	GCU	GGU	CCA	ACU	GUU	CGU	CUG	UCU
H025	Chromobacterium violaceum ATCC 12472	0.648	Comparison	AAC	GAU	None	CAC	None	UAC	CAA	GAA	None	AUC	GCU	GGU	CCU	ACU	GUU	CGU	CUC	UCU
H026	Chromohalobacter salexigens DSM 3043	0.639	Comparison	AAC	None	UGC	None	None	None	None	GAA	None	AUU	GCU	GGU	CCG	ACU	GUU	CGU	None	UCU
H027	Citrobacter koseri ATCC BAA 895	0.538	Comparison	AAC	GAC	None	CAC	UUC	UAC	None	GAA	None	AUC	GCU	GGU	CCA	ACU	GUU	CGU	CUG	UCU
H028	Clostridium botulinum A ATCC 19397	0.282	Comparison	AAC	GAC	None	CAC	UUC	UAC	CAA	GAA	None	AUC	GCU	GGU	CCA	ACA	GUU	CGU	UUA	UCA
H029	Clostridium difficile 630	0.291	Comparison	AAC	GAC	None	CAC	UUC	UAC	CAA	GAA	None	AUA	GCU	GGU	CCA	ACU	GUU	AGA	UUA	UCU
H030	Clostridium novyi NT	0.289	Comparison	AAC	GAC	None	CAC	UUC	UAC	CAA	GAA	AAG	AUC	GCU	GGU	CCA	ACU	GUU	AGA	UUA	AGC
H031	Clostridium perfringens 13	0.285	Comparison	AAC	GAC	UGC	CAC	UUC	UAC	CAA	None	None	AUC	GCU	GGU	CCA	ACU	GUU	AGA	UUA	AGC
H032	Colwellia psychrerythraea 34H	0.38	Comparison	AAC	GAC	UGU	CAC	UUC	UAC	CAA	GAA	None	AUC	GCU	GGU	CCA	ACU	GUU	CGU	CUU	UCU
H033	Comamonas testosteroni CNB 1	0.634	Comparison	AAC	GAC	None	CAC	UUC	UAC	CAA	GAA	AAG	AUC	GCU	GGU	CCU	ACU	GUU	CGU	CUG	UCC
H034	Delftia acidovorans SPH 1	0.665	Comparison	AAC	GAC	None	CAC	UUC	None	CAA	GAA	AAG	AUC	GCU	GGU	CCU	ACU	GUU	CGU	None	UCU
H035	Desulfitobacterium hafniense DCB 2	0.475	Comparison	AAC	None	None	None	UUC	UAC	CAA	GAA	None	AUU	GCA	GGU	CCA	None	GUU	CGU	None	UCU
H036	Desulfotomaculum acetoxidans DSM 771	0.414	Comparison	None	None	None	None	None	None	CAG	None	AAG	None	None	GGC	CCU	None	GUA	CGU	CUG	UCC
H037	Desulfotomaculum reducens MI 1	0.423	Comparison	AAC	None	UGC	CAC	UUC	UAC	CAA	GAA	None	AUC	GCU	GGU	CCU	ACU	GUU	CGU	CUG	UCU
H038	Desulfovibrio salexigens DSM 2638	0.471	Comparison	AAC	GAC	UGC	CAC	UUC	UAC	CAG	None	None	AUC	GCU	GGU	CCU	ACU	GUA	CGU	CUC	UCC
H039	Desulfovibrio vulgaris DP4	0.632	Comparison	AAC	None	UGC	None	UUC	UAC	CAG	GAA	AAG	AUU	GCU	GGU	CCU	ACU	GUU	CGU	CUU	UCU
H040	Dickeya dadantii Ech586	0.536	Comparison	AAC	GAC	None	CAC	UUC	UAC	CAG	GAA	None	AUC	GCU	GGU	CCG	ACU	GUU	CGU	CUG	UCU
H041	Dickeya zeae Ech1591	0.545	Comparison	AAC	GAC	None	CAC	UUC	UAC	None	GAA	None	AUC	GCU	GGU	CCG	ACU	GUU	CGU	CUG	UCU
H042	Edwardsiella ictaluri 93 146	0.574	Comparison	AAC	GAC	None	CAC	UUC	UAC	CAA	GAA	AAA	AUC	GCU	GGU	CCU	ACU	GUU	CGU	CUG	UCU
H043	Edwardsiella tarda EIB202	0.597	Comparison	AAC	GAC	None	CAC	UUC	UAC	CAA	GAA	AAA	AUC	GCU	GGU	CCU	ACU	GUU	CGU	CUG	UCU
H044	Erwinia pyrifoliae Ep1 96	0.534	Comparison	AAC	GAC	None	CAC	UUC	UAC	None	GAA	None	AUC	GCU	GGU	CCA	ACU	GUU	CGU	CUG	UCU
H045	Erwinia tasmaniensis Et1 99	0.534	Comparison	AAC	GAC	None	CAC	UUC	UAC	None	GAA	None	AUC	GCU	GGU	CCA	ACU	GUU	CGU	CUG	UCU
H046	Escherichia coli K 12 substr DH10B	0.508	Comparison	AAC	GAC	None	CAC	UUC	UAC	CAG	None	AAG	AUC	GCU	GGU	CCG	ACU	GUU	CGU	CUG	UCU
H047	Escherichia fergusonii ATCC 35469	0.499	Comparison	AAC	GAC	None	CAC	UUC	UAC	CAG	GAA	AAG	AUC	GCU	GGU	CCG	ACU	GUU	CGU	CUG	UCU
H048	Exiguobacterium sibiricum 255 15	0.477	Comparison	AAC	GAC	None	CAC	UUC	UAC	CAA	None	AAA	AUC	GCU	GGU	CCA	ACU	GUA	CGU	CUU	UCU
H049	Geobacillus kaustophilus HTA426	0.52	Comparison	AAC	GAC	None	None	UUC	UAC	CAA	GAA	AAA	AUC	GCA	GGU	CCA	ACG	GUA	CGU	UUA	UCG
H050	Geobacillus thermodenitrificans NG80 2	0.489	Comparison	AAC	GAC	None	None	UUC	UAC	CAA	GAA	AAA	AUC	GCA	GGU	CCA	ACG	GUA	CGU	UUA	UCG
H051	Gluconacetobacter diazotrophicus PAl 5	0.663	Comparison	AAC	None	None	None	UUC	None	CAG	GAG	AAG	AUC	GCU	GGU	CCG	None	GUU	CGU	CUC	UCC
H052	Klebsiella pneumoniae 342	0.569	Comparison	AAC	GAC	None	CAC	UUC	UAC	None	GAA	AAA	AUC	GCU	GGU	CCA	ACU	GUU	CGU	CUG	UCU
H053	Lactobacillus delbrueckii bulgaricus ATCC BAA 365	0.497	Comparison	AAC	GAC	None	CAC	UUC	UAC	CAA	GAA	AAG	AUC	GCU	GGU	CCA	ACU	GUA	CGU	CUU	UCA
H054	Lactobacillus gasseri ATCC 33323	0.353	Comparison	AAC	GAC	None	CAC	UUC	UAC	CAA	GAA	AAG	AUC	GCU	GGU	CCU	ACU	GUU	CGU	CUU	UCA
H055	Lactobacillus johnsonii NCC 533	0.346	Comparison	AAC	GAC	UGC	CAC	UUC	UAC	CAA	GAA	AAG	AUC	GCU	GGU	CCU	ACU	GUU	CGU	CUU	UCA
H056	Lactobacillus plantarum WCFS1	0.444	Comparison	AAC	GAC	None	None	UUC	UAC	CAA	GAA	AAG	AUC	GCU	GGU	CCU	ACU	GUU	CGU	CUU	UCA
H057	Lactobacillus reuteri DSM 20016	0.389	Comparison	AAC	GAC	None	CAC	UUC	UAC	CAA	GAA	AAG	AUC	GCU	GGU	CCA	ACU	GUU	CGU	CUU	UCU
H058	Lactobacillus salivarius UCC118	0.33	Comparison	AAC	GAC	UGC	CAC	UUC	UAC	CAA	GAA	AAG	AUC	GCU	GGU	CCA	ACA	GUU	CGU	CUU	UCC
H059	Laribacter hongkongensis HLHK9	0.624	Comparison	AAC	GAU	None	CAC	UUC	UAC	CAA	GAA	AAG	AUC	GCU	GGU	CCG	ACU	GUU	CGU	CUC	UCU
H060	Leuconostoc citreum KM20	0.389	Comparison	AAC	GAC	None	CAC	UUC	UAC	CAA	GAA	AAG	AUC	GCU	GGU	CCU	ACU	GUU	CGU	UUG	UCA
H061	Listeria monocytogenes serotype 4b F2365	0.38	Comparison	AAC	GAC	None	CAC	UUC	UAC	CAA	GAA	AAA	AUC	GCU	GGU	CCU	ACU	GUA	CGU	CUU	UCU
H062	Lysinibacillus sphaericus C3 41	0.371	Comparison	AAC	GAC	None	CAC	UUC	UAC	CAA	GAA	AAA	AUC	GCU	GGU	CCA	ACU	GUA	CGU	CUU	UCU
H063	Nostoc punctiforme PCC 73102	0.414	Comparison	AAC	GAC	None	None	None	UAC	None	GAA	AAG	AUC	GCC	GGU	None	ACC	None	CGU	CUG	None
H064	Oceanobacillus iheyensis HTE831	0.357	Comparison	AAC	GAC	UGC	CAC	UUC	UAC	CAA	None	AAA	AUC	GCU	GGC	CCA	ACU	GUU	CGU	CUU	UCU
H065	Parabacteroides distasonis ATCC 8503	0.451	Comparison	AAC	GAC	None	CAC	UUC	None	None	GAA	AAG	AUU	GCA	GGU	CCU	ACU	GUU	AGA	CUU	UCA
H066	Pectobacterium atrosepticum SCRI1043	0.51	Comparison	AAC	GAC	None	CAC	UUC	UAC	CAA	GAA	None	AUC	GCU	GGU	CCA	ACU	GUU	CGU	CUG	UCU
H067	Pectobacterium carotovorum PC1	0.519	Comparison	AAC	GAC	None	CAC	UUC	UAC	None	GAA	None	AUC	GCU	GGU	CCA	ACU	GUU	CGU	CUG	UCU
H068	Pectobacterium wasabiae WPP163	0.505	Comparison	AAC	GAC	None	CAC	UUC	UAC	None	GAA	None	AUC	GCU	GGU	CCA	ACU	GUU	CGU	CUG	UCU
H069	Photorhabdus asymbiotica ATCC 43949	0.421	Comparison	AAC	GAC	None	CAC	UUC	UAC	None	None	AAG	AUC	GCU	GGU	CCA	ACU	GUU	CGU	CUG	UCU
H070	Photorhabdus luminescens laumondii TTO1	0.428	Comparison	AAC	GAC	None	CAC	UUC	UAC	None	None	AAG	AUC	GCU	GGU	CCU	ACU	GUU	CGU	CUG	UCU
H071	Proteus mirabilis HI4320	0.389	Comparison	AAC	GAC	None	CAC	UUC	UAC	CAG	GAA	AAG	AUC	GCU	GGU	CCA	ACU	GUU	CGU	CUG	AGC
H072	Pseudomonas aeruginosa LESB58	0.663	Comparison	None	GAU	None	None	None	UAC	None	GAA	AAA	AUU	GCU	GGU	CCU	ACU	GUU	CGU	UUA	UCU
H073	Pseudomonas entomophila L48	0.642	Comparison	AAC	None	None	CAC	UUC	UAC	CAA	GAA	AAA	None	GCU	GGU	CCA	ACU	GUU	CGU	UUA	UCU
H074	Pseudomonas fluorescens Pf0 1	0.605	Comparison	AAC	None	None	CAC	None	UAC	CAA	GAA	None	AUC	GCU	GGU	CCA	ACU	GUU	CGU	CUU	UCU
H075	Pseudomonas putida F1	0.619	Comparison	AAC	None	UGC	CAC	UUC	UAC	CAA	GAA	AAA	AUC	GCU	GGU	CCA	ACU	GUU	CGU	CUG	UCC
H076	Psychromonas ingrahamii 37	0.401	Comparison	AAC	None	UGU	CAC	UUC	UAC	CAA	GAA	None	AUC	GCU	GGU	CCA	ACU	GUA	CGU	CUA	UCU
H077	Rhodopirellula baltica SH 1	0.554	Comparison	AAC	GAC	None	CAC	UUC	UAC	CAA	GAA	AAG	AUC	GCU	GGU	CCA	ACC	GUU	CGU	CUG	AGC
H078	Salmonella enterica serovar Agona SL483	0.52	Comparison	AAC	None	None	None	UUC	UAC	None	None	None	AUC	GCU	GGU	CCA	ACU	GUU	CGU	None	UCU
H079	Serratia proteamaculans 568	0.55	Comparison	AAC	None	None	CAC	UUC	UAC	CAA	GAA	None	AUC	GCU	GGU	CCA	ACU	GUU	CGU	CUG	UCU
H080	Shewanella amazonensis SB2B	0.536	Comparison	AAC	GAC	None	CAC	UUC	UAC	None	GAA	AAG	AUC	GCU	GGU	CCA	ACU	GUU	CGU	CUG	UCU
H081	Shewanella baltica OS155	0.462	Comparison	AAC	GAC	None	CAC	UUC	UAC	None	GAA	AAG	AUC	GCU	GGU	CCA	ACU	GUU	CGU	CUG	UCU
H082	Shewanella denitrificans OS217	0.451	Comparison	AAC	GAC	None	CAC	UUC	UAC	None	GAA	AAG	AUC	GCU	GGU	CCA	ACU	GUU	CGU	CUA	UCU
H083	Shewanella frigidimarina NCIMB 400	0.416	Comparison	AAC	GAC	None	CAC	UUC	UAC	CAG	None	AAG	AUC	GCU	GGU	CCA	ACU	GUU	CGU	CUA	UCU
H084	Shewanella halifaxensis HAW EB4	0.446	Comparison	AAC	GAC	None	CAC	UUC	UAC	CAA	GAA	AAG	AUC	GCU	GGU	CCA	ACU	GUU	CGU	CUA	UCU
H085	Shewanella loihica PV 4	0.537	Comparison	AAC	None	None	CAC	UUC	UAC	CAA	GAA	AAA	AUU	GCU	GGU	CCA	ACU	GUU	CGU	CUA	UCU
H086	Shewanella oneidensis MR 1	0.459	Comparison	AAC	GAC	None	CAC	UUC	UAC	None	GAA	None	AUC	GCU	GGU	CCA	ACU	GUU	CGU	CUG	UCU
H087	Shewanella pealeana ATCC 700345	0.447	Comparison	AAC	GAC	None	CAC	UUC	UAC	CAA	GAA	None	AUC	GCU	GGU	CCA	ACU	GUU	CGU	CUA	UCU
H088	Shewanella putrefaciens CN-32	0.445	Comparison	AAC	GAC	None	CAC	UUC	UAC	None	GAA	AAG	AUC	GCU	GGU	CCA	ACU	GUU	CGU	CUG	UCU
H089	Shewanella sediminis HAW EB3	0.461	Comparison	AAC	GAC	None	CAC	UUC	UAC	CAA	GAA	None	AUC	GCU	GGU	CCA	ACU	GUU	CGU	CUA	UCU
H090	Shewanella woodyi ATCC 51908	0.437	Comparison	AAC	GAC	None	CAC	UUC	UAC	None	GAA	AAG	AUC	GCU	GGU	CCA	ACU	GUU	CGU	CUA	UCU
H091	Shigella boydii CDC 3083 94	0.51	Comparison	AAC	GAC	None	CAC	UUC	UAC	CAG	GAA	AAG	AUC	GCU	GGU	CCG	ACU	GUU	CGU	CUG	UCU
H092	Shigella dysenteriae Sd197	0.51	Comparison	AAC	GAC	None	CAC	UUC	UAC	CAG	GAA	AAG	AUC	GCU	GGU	CCG	ACU	GUU	CGU	CUG	UCU
H093	Shigella flexneri 2a 2457T	0.509	Comparison	AAC	GAC	None	CAC	UUC	UAC	CAG	GAA	AAG	AUC	GCU	GGU	CCG	ACU	GUU	CGU	CUG	UCU
H094	Shigella sonnei Ss046	0.508	Comparison	AAC	GAC	None	CAC	UUC	UAC	CAG	GAA	AAG	AUC	GCU	GGU	CCG	ACU	GUU	CGU	CUG	UCU
H095	Stenotrophomonas maltophilia R551 3	0.663	Comparison	AAC	GAC	None	CAC	None	UAC	None	GAA	AAG	None	GCU	GGU	CCG	ACU	GUU	CGU	CUG	UCG
H096	Streptococcus agalactiae 2603V R	0.356	Comparison	AAC	GAC	UGC	CAC	UUC	UAC	CAA	GAA	AAA	AUC	GCU	GGU	CCA	ACU	GUU	CGU	CUU	UCA
H097	Streptomyces avermitilis MA 4680	0.707	Comparison	AAC	GAC	None	CAC	None	UAC	CAG	GAG	AAG	AUU	GCU	GGU	CCU	ACU	GUU	CGU	CUU	UCU
H098	Symbiobacterium thermophilum IAM 14863	0.687	Comparison	None	None	UGC	None	None	None	None	None	AAG	AUU	GCU	GGU	None	ACC	GUU	CGU	None	UCU
H099	Tolumonas auensis DSM 9187	0.49	Comparison	AAC	GAC	UGC	CAC	UUC	UAC	None	None	AAG	AUC	GCU	GGU	CCA	ACU	GUU	CGU	CUG	UCU
H100	Yersinia enterocolitica 8081	0.472	Comparison	AAC	GAC	None	CAC	UUC	UAC	None	GAA	AAG	AUC	GCU	GGU	CCG	ACU	GUU	CGU	CUG	UCU
H101	Yersinia pestis KIM 10	0.477	Comparison	AAC	GAC	None	CAC	UUC	UAC	None	GAA	AAG	AUC	GCU	GGU	CCG	ACU	GUU	CGU	CUG	UCU
H102	Yersinia pseudotuberculosis IP 31758	0.472	Comparison	AAC	GAC	None	CAC	UUC	UAC	None	GAA	AAG	AUC	GCU	GGU	CCG	ACU	GUU	CGU	CUG	UCU
L001	Acidimicrobium ferrooxidans DSM 10331	0.683	Comparison	None	None	None	None	None	None	CAG	GAG	AAG	None	GCG	GGU	CCG	None	None	CGU	CUG	None
L002	Acidobacterium capsulatum ATCC 51196	0.605	Comparison	AAC	None	UGC	CAC	UUC	UAC	CAG	None	AAG	AUC	GCC	GGU	CCG	ACC	GUU	CGU	CUG	UCG
L003	Alcanivorax borkumensis SK2	0.547	Comparison	AAC	None	None	None	None	UAC	CAG	None	AAG	AUC	GCU	GGU	CCG	ACU	GUU	CGU	CUG	UCU
L004	Anaplasma centrale str. Israel	0.5	Comparison	None	None	UGU	None	None	None	CAG	GAG	AAG	AUA	GCU	GGU	CCU	ACU	GUU	AGG	CUG	UCU
L005	Anaplasma marginale str. Florida	0.498	Comparison	None	GAU	UGU	None	None	None	CAG	GAG	AAG	None	GCU	GGU	CCU	ACU	GUU	AGG	CUU	UCU
L006	Anaplasma phagocytophilum HZ	0.416	Comparison	None	None	UGU	None	None	None	CAG	GAG	AAG	AUU	GCG	GGU	CCU	ACU	GUG	AGG	UUG	UCU
L007	Aquifex aeolicus VF5	0.433	Comparison	AAC	None	None	None	None	None	None	None	AAG	None	GCU	GGU	None	None	None	AGA	CUC	AGC
L008	Atopobium parvulum DSM 20469	0.457	Comparison	AAC	GAC	UGC	CAC	UUC	UAC	CAG	GAG	AAG	AUC	GCU	GGC	CCA	ACC	GUC	CGU	CUC	UCC
L009	Bartonella grahamii as4aup	0.38	Comparison	None	None	UGU	None	None	None	CAG	GAG	AAG	AUU	GCU	GGU	CCG	ACU	GUU	CGU	CUU	UCG
L010	Bartonella quintana str. Toulouse	0.388	Comparison	None	GAU	None	None	None	None	CAG	GAG	AAG	AUU	GCG	GGU	CCG	ACG	GUU	CGU	CUU	UCG
L011	Bartonella tribocorum CIP 105476	0.388	Comparison	None	None	None	None	None	None	CAG	None	AAG	AUU	GCU	GGU	CCG	ACU	GUU	CGU	CUU	UCG
L012	Baumannia cicadellinicola str. Hc (Homalodisca coagulata)	0.332	Comparison	None	None	None	None	None	None	None	GAA	None	AUU	None	GGU	None	ACG	GUU	CGU	UUG	UCG
L013	Bdellovibrio bacteriovorus HD100	0.506	Comparison	AAC	None	None	CAC	UUC	UAC	CAA	None	AAA	AUC	GCU	GGU	CCA	ACU	GUA	AGA	CUU	UCU
L014	Beutenbergia cavernae DSM 12333	0.731	Comparison	None	GAC	None	CAC	None	UAC	CAG	GAG	AAG	None	GCU	GGU	CCU	ACC	GUU	CGU	CUC	UCC
L015	Borrelia duttonii Ly	0.28	Comparison	AAU	None	None	None	None	None	CAG	GAG	AAG	AUU	GCU	GGU	None	ACG	GUU	None	CUU	None
L016	Borrelia hermsii DAH	0.298	Comparison	AAU	None	UGC	CAU	UUU	None	CAG	GAG	AAG	None	GCU	GGU	CCA	ACU	GUU	None	CUU	UCU
L017	Borrelia recurrentis A1	0.275	Comparison	AAU	None	None	CAU	None	None	CAG	GAG	AAG	AUU	GCU	GGU	None	ACG	GUU	None	CUU	UCU
L018	Borrelia turicatae 91E135	0.291	Comparison	AAU	GAU	None	CAU	UUU	None	None	GAG	AAG	AUU	GCU	GGU	CCU	ACG	GUU	None	CUU	UCU
L019	Brachyspira hyodysenteriae WA1	0.27	Comparison	AAC	GAC	None	CAC	UUC	UAC	None	None	None	AUC	GCU	GGU	CCA	ACA	GUA	CGC	CUC	AGC
L020	Buchnera aphidicola str. Cc (Cinara cedri)	0.202	Comparison	AAU	GAU	None	None	None	None	None	GAG	AAG	AUU	None	None	None	ACG	GUG	CGU	None	None
L021	Candidatus Azobacteroides pseudotrichonymphae genomovar. CFP2	0.329	Comparison	None	GAU	None	None	None	None	CAG	GAG	AAG	AUU	GCG	GGG	CCG	ACG	GUG	AGG	UUG	UCU
L022	Candidatus Blochmannia floridanus	0.274	Comparison	AAU	GAU	None	None	None	UAU	CAG	GAG	AAG	AUU	None	GGG	None	ACG	None	AGG	UUG	UCU
L023	Candidatus Koribacter versatilis Ellin345	0.584	Comparison	AAC	GAC	None	None	UUC	UAC	CAG	None	AAG	AUC	None	GGC	CCG	ACG	GUG	CGU	CUG	UCG
L024	Candidatus Ruthia magnifica str. Cm (Calyptogena magnifica)	0.34	Comparison	None	None	None	CAC	None	None	None	None	AAG	AUU	GCA	GGU	None	ACG	GUU	CGU	CUU	None
L025	Candidatus Sulcia muelleri SMDSEM	0.226	Comparison	None	None	None	None	None	None	None	None	AAA	None	None	None	None	None	None	None	CUA	None
L026	Candidatus Vesicomyosocius okutanii HA	0.316	Comparison	None	None	None	None	None	None	None	None	AAG	AUU	GCG	GGU	None	None	GUU	CGU	None	None
L027	Chlamydia muridarum Nigg	0.403	Comparison	None	None	None	None	None	None	CAG	None	AAG	AUU	GCU	GGU	CCU	ACU	GUU	AGA	UUG	AGC
L028	Chlamydia trachomatis 434/Bu	0.413	Comparison	None	None	None	None	None	None	None	GAG	AAG	AUU	GCU	GGU	CCA	ACU	GUU	AGA	UUG	AGC
L029	Chlamydophila abortus S26/3	0.399	Comparison	AAU	None	None	CAC	UUU	None	None	None	AAG	AUU	GCU	GGU	CCA	None	GUU	AGA	UUG	AGC
L030	Chlamydophila caviae GPIC	0.392	Comparison	None	None	None	None	None	None	None	GAA	None	AUC	GCU	GGU	CCA	ACU	GUU	AGA	UUG	None
L031	Chlamydophila felis Fe/C-56	0.393	Comparison	None	None	None	None	None	None	None	None	AAG	AUC	GCU	GGU	CCA	None	None	AGA	UUG	AGC
L032	Chlamydophila pneumoniae J138	0.406	Comparison	None	None	None	None	None	None	None	GAA	AAA	AUU	GCU	GGU	CCU	ACU	GUU	CGU	UUA	None
L033	Chloroherpeton thalassium ATCC 35110	0.45	Comparison	AAU	GAU	UGU	CAU	UUU	UAU	CAG	None	AAG	AUA	GCU	GGU	CCU	ACA	GUA	AGA	UUA	UCU
L034	Corynebacterium kroppenstedtii DSM 44385	0.575	Comparison	AAC	GAC	None	CAC	UUC	UAC	CAG	GAG	AAG	AUC	GCU	GGU	CCG	ACC	GUU	CGU	CUG	UCC
L035	Coxiella burnetii CbuG_Q212	0.426	Comparison	None	None	UGU	None	None	None	CAG	None	AAG	None	None	GGU	None	None	GUG	CGU	CUG	None
L036	Dyadobacter fermentans DSM 18053	0.515	Comparison	AAC	None	None	CAC	UUC	UAC	None	None	None	AUC	GCU	GGU	CCA	ACU	GUU	CGU	UUG	UCU
L037	Ehrlichia canis str. Jake	0.29	Comparison	AAU	GAU	None	CAU	None	UAU	CAG	GAG	AAG	AUU	GCU	GGG	CCG	ACG	GUU	CGU	UUG	UCU
L038	Ehrlichia chaffeensis str. Arkansas	0.301	Comparison	AAU	GAU	None	CAU	None	None	CAG	GAG	AAG	AUU	GCU	GGG	CCG	ACU	GUU	AGG	UUG	UCU
L039	Ehrlichia ruminantium str. Gardel	0.275	Comparison	AAU	GAU	None	CAU	UUU	UAU	CAG	GAG	AAG	AUU	GCG	GGG	None	ACU	GUU	AGG	UUG	UCG
L040	Erythrobacter litoralis HTCC2594	0.631	Comparison	AAC	GAC	None	CAC	UUC	UAC	CAG	GAA	AAG	AUC	GCU	GGU	CCG	ACC	GUC	CGU	CUC	UCG
L041	Frankia alni ACN14a	0.728	Comparison	AAC	GAC	None	CAC	None	UAC	CAG	GAG	AAG	None	None	GGU	None	ACC	GUU	CGU	None	None
L042	Geobacter lovleyi SZ	0.547	Comparison	AAU	None	None	None	None	None	None	None	AAG	AUU	GCU	GGU	CCU	ACU	GUU	CGU	CUU	UCU
L043	Helicobacter acinonychis str. Sheeba	0.382	Comparison	None	None	None	None	UUC	None	None	None	AAG	AUU	GCA	GGU	CCG	None	None	AGA	CUA	None
L044	Helicobacter hepaticus ATCC 51449	0.359	Comparison	None	None	None	None	None	UAC	CAG	None	AAG	AUU	GCA	GGU	CCG	None	GUU	CGA	UUG	UCG
L045	Helicobacter pylori 26695	0.389	Comparison	None	None	None	None	None	None	CAG	None	AAG	AUU	GCA	GGU	CCG	None	GUA	AGA	None	None
L046	Hirschia baltica ATCC 49814	0.46	Comparison	AAC	GAC	None	CAC	UUC	UAC	None	GAG	AAG	AUC	GCU	GGU	CCU	ACU	GUU	CGU	CUU	UCU
L047	Hyphomonas neptunium ATCC 15444	0.619	Comparison	AAC	GAC	UGC	CAC	UUC	UAC	None	GAA	None	AUC	GCU	GGU	CCG	ACU	GUU	CGU	CUC	UCG
L048	Lawsonia intracellularis PHE/MN1-00	0.331	Comparison	AAU	None	None	None	None	None	None	None	AAG	AUU	None	GGU	None	None	GUG	CGU	UUG	None
L049	Legionella pneumophila str. Paris	0.383	Comparison	AAC	None	None	None	None	None	None	GAA	AAG	None	GCU	GGU	CCA	ACA	GUA	CGU	None	UCA
L050	Methylibium petroleiphilum PM1	0.688	Comparison	None	GAU	None	None	None	None	CAA	GAA	None	None	GCU	GGU	None	None	GUU	CGU	None	UCG
L051	Microcystis aeruginosa NIES-843	0.423	Comparison	AAC	None	None	CAC	UUC	UAC	None	GAA	AAA	AUC	GCC	GGC	CCC	ACC	GUC	CGC	CUG	AGC
L052	Mycobacterium avium 104	0.69	Comparison	AAC	GAC	None	CAC	UUC	UAC	CAG	GAG	AAG	None	None	GGU	None	None	GUC	CGU	CUU	AGC
L053	Mycobacterium bovis AF2122/97	0.656	Comparison	AAC	GAC	None	None	None	None	CAG	GAG	AAG	AUC	None	GGU	None	None	None	CGU	None	None
L054	Mycobacterium leprae Br4923	0.578	Comparison	AAC	None	UGC	None	UUC	None	CAG	GAG	AAG	AUC	GCU	GGU	None	None	GUC	CGU	None	AGC
L055	Mycobacterium marinum M	0.657	Comparison	AAC	GAC	None	CAC	UUC	UAC	CAG	GAG	AAG	AUC	GCU	GGU	CCG	ACU	GUC	CGU	None	AGC
L056	Mycobacterium tuberculosis F11	0.656	Comparison	AAC	GAC	None	None	None	None	CAG	GAG	AAG	AUC	None	GGU	None	None	None	CGU	None	None
L057	Mycobacterium ulcerans Agy99	0.654	Comparison	AAC	GAC	None	CAC	UUC	UAC	CAG	GAG	AAG	AUC	GCU	GGU	CCG	None	GUU	CGU	CUC	AGC
L058	Mycoplasma agalactiae PG2	0.297	Comparison	AAC	GAC	None	CAC	UUC	UAC	CAA	GAA	AAA	AUC	GCU	GGU	CCU	ACA	GUU	CGU	CUU	UCA
L059	Mycoplasma arthritidis 158L3-1	0.307	Comparison	AAC	None	UGU	CAC	UUC	UAC	CAA	GAA	AAA	AUC	GCA	GGA	CCU	ACC	GUU	CGU	CUA	UCA
L060	Mycoplasma capricolum subsp. capricolum ATCC 27343	0.238	Comparison	AAC	None	None	CAC	UUC	UAC	CAA	GAA	AAA	AUC	None	None	None	None	GUA	CGU	UUA	UCA
L061	Mycoplasma conjunctivae	0.286	Comparison	AAC	None	None	CAC	None	UAC	CAA	GAA	AAA	AUU	GCA	GGA	CCA	None	None	CGU	CUU	UCA
L062	Mycoplasma gallisepticum R	0.315	Comparison	AAC	GAC	None	CAC	UUC	UAC	CAA	GAA	None	AUU	None	GGU	CCU	ACA	GUA	CGU	UUA	UCA
L063	Mycoplasma genitalium G37	0.317	Comparison	AAC	None	None	CAC	None	None	None	GAG	AAG	AUC	None	GGG	CCC	ACC	GUC	None	CUC	UCC
L064	Mycoplasma hyopneumoniae 232	0.286	Comparison	None	None	None	None	None	None	None	None	None	AUC	None	GGA	None	None	None	CGU	None	UCG
L065	Mycoplasma mycoides subsp. mycoides SC str. PG1	0.24	Comparison	AAC	GAC	UGC	CAC	UUC	UAC	None	GAA	AAA	AUC	None	None	CCA	None	GUU	CGU	None	UCA
L066	Mycoplasma pneumoniae M129	0.4	Comparison	AAC	None	None	CAC	None	UAC	CAA	None	AAG	AUU	None	None	None	ACC	GUA	CGU	CUC	UCC
L067	Mycoplasma pulmonis UAB CTIP	0.266	Comparison	AAC	None	None	CAC	UUC	UAC	None	None	None	AUC	GCG	GGU	None	None	None	CGU	CUA	UCA
L068	Neorickettsia risticii str. Illinois	0.42	Comparison	AAU	GAU	None	None	UUU	None	CAG	GAG	AAG	None	GCG	GGU	CCU	ACG	GUU	AGG	UUG	UCU
L069	Neorickettsia sennetsu str. Miyayama	0.411	Comparison	None	GAU	None	None	UUU	None	CAG	GAG	AAG	None	GCU	GGU	CCG	ACG	GUU	AGG	UUG	UCU
L070	Nitrosococcus oceani ATCC 19707	0.503	Comparison	None	None	None	CAU	UUU	None	None	None	AAG	AUA	GCU	GGU	CCA	ACA	GUU	AGA	UUA	UCU
L071	Nitrosomonas europaea ATCC 19718	0.507	Comparison	AAU	GAU	None	CAU	UUU	UAU	CAA	None	None	AUA	GCU	GGU	CCU	ACU	GUU	AGA	UUA	UCU
L072	Nitrosospira multiformis ATCC 25196	0.539	Comparison	None	None	None	CAU	None	None	None	None	None	AUA	None	GGU	CCA	None	None	CGU	None	None
L073	Oligotropha carboxidovorans OM5	0.624	Comparison	AAC	GAC	None	CAC	UUC	UAC	CAG	None	AAG	AUC	GCU	GGU	CCG	ACC	GUC	CGU	CUC	UCG
L074	Orientia tsutsugamushi str. Boryong	0.305	Comparison	AAU	GAU	UGU	CAU	None	UAU	None	None	None	AUU	GCU	GGG	CCU	ACG	GUG	AGG	UUG	UCU
L075	Phenylobacterium zucineum HLK1	0.711	Comparison	None	GAC	None	None	None	UAC	CAA	GAA	None	None	GCU	GGU	CCU	None	GUU	CGU	None	UCU
L076	Polynucleobacter necessarius subsp. necessarius STIR1	0.456	Comparison	AAC	GAC	None	CAC	UUC	UAC	CAA	GAA	None	AUC	GCU	GGU	CCA	ACA	GUU	CGU	UUG	UCA
L077	Prochlorococcus marinus str. AS9601	0.313	Comparison	None	None	None	None	None	None	None	None	None	AUC	None	GGC	None	None	GUC	CGC	CUG	None
L078	Rhodothermus marinus DSM 4252	0.643	Comparison	AAC	None	None	None	None	UAC	None	GAG	AAG	None	GCG	GGU	None	ACG	None	CGU	UUG	AGC
L079	Rickettsia africae ESF-5	0.324	Comparison	AAU	GAU	None	None	UUU	None	None	None	None	AUU	None	GGU	CCU	None	GUU	AGA	UUA	UCU
L080	Rickettsia akari str. Hartford	0.323	Comparison	AAU	GAU	None	None	UUU	None	None	GAA	None	AUU	None	GGG	CCC	None	None	AGA	UUA	UCU
L081	Rickettsia bellii OSU 85-389	0.316	Comparison	AAU	None	None	None	None	None	None	None	None	None	GCU	GGU	None	None	GUU	AGA	UUA	UCA
L082	Rickettsia canadensis str. McKiel	0.311	Comparison	AAU	GAU	None	None	None	None	None	None	None	AUU	None	GGA	CCU	None	None	AGA	None	UCU
L083	Rickettsia conorii str. Malish 7	0.324	Comparison	AAU	GAU	None	None	UUU	None	None	None	None	AUU	None	GGU	CCU	None	GUU	AGA	UUA	UCU
L084	Rickettsia felis URRWXCal2	0.325	Comparison	AAU	GAU	None	None	None	None	None	None	None	AUU	None	GGU	CCU	None	GUU	AGA	UUA	UCA
L085	Rickettsia massiliae MTU5	0.325	Comparison	AAU	GAU	None	None	UUU	None	None	GAA	None	AUU	None	GGU	CCU	ACU	GUU	AGA	UUA	UCU
L086	Rickettsia peacockii str. Rustic	0.326	Comparison	AAU	GAU	None	None	UUU	None	None	None	AAA	AUU	GCU	GGU	CCU	None	GUU	AGA	UUA	UCU
L087	Rickettsia prowazekii str. Madrid E	0.29	Comparison	AAU	GAU	UGU	None	UUU	None	None	GAA	None	AUU	None	GGG	CCU	None	None	AGG	UUA	UCU
L088	Rickettsia rickettsii str. 'Sheila Smith'	0.325	Comparison	AAU	GAU	None	None	UUU	None	None	None	None	AUU	None	GGU	None	None	GUU	AGA	UUA	UCU
L089	Rickettsia typhi str. Wilmington	0.289	Comparison	AAU	GAU	None	None	UUU	None	None	None	None	AUU	None	GGU	CCU	None	GUU	AGA	UUA	UCU
L090	Robiginitalea biformata HTCC2501	0.553	Comparison	None	None	None	CAC	UUC	None	CAG	GAG	AAG	AUC	GCU	GGU	CCG	ACC	GUA	AGA	UUA	None
L091	Salinibacter ruber DSM 13855	0.661	Comparison	AAC	GAC	None	None	None	None	None	None	None	AUU	GCU	GGA	CCG	None	None	CGA	CUU	None
L092	Synechococcus elongatus PCC 7942	0.554	Comparison	AAC	GAC	None	CAC	UUC	UAC	CAA	None	None	AUC	GCU	GGU	CCC	ACC	GUU	CGU	UUG	UCC
L093	Teredinibacter turnerae T7901	0.509	Comparison	AAC	None	None	None	UUC	UAC	None	GAA	AAG	AUC	GCU	GGU	CCU	ACU	GUU	CGU	CUG	UCU
L094	Thermosynechococcus elongatus BP-1	0.539	Comparison	AAC	None	None	None	None	UAC	CAA	None	AAA	None	GCU	GGU	None	ACC	GUU	CGU	CUC	None
L095	Thiobacillus denitrificans ATCC 25259	0.661	Comparison	AAC	None	None	None	None	None	None	None	AAG	None	GCU	GGU	None	ACU	GUU	CGU	UUG	None
L096	Treponema denticola ATCC 35405	0.379	Comparison	AAC	None	None	CAC	UUC	UAC	CAG	None	AAG	AUC	GCU	GGU	CCC	None	GUU	CGA	CUC	UCA
L097	Treponema pallidum subsp. pallidum SS14	0.528	Comparison	None	None	UGU	CAU	None	None	CAG	GAG	AAG	AUC	GCU	GGU	None	ACU	GUU	AGG	UUG	UCG
L098	Trichodesmium erythraeum IMS101	0.341	Comparison	AAC	None	None	None	None	UAC	None	None	None	AUC	None	GGU	CCA	None	GUA	CGU	CUG	None
L099	Ureaplasma parvum serovar 3 str. ATCC 700970	0.255	Comparison	AAC	None	None	None	None	UAC	CAA	GAA	None	AUU	GCA	None	CCA	ACA	GUA	CGU	CUU	UCA
L100	Wigglesworthia glossinidia endosymbiont of Glossina brevipalpis	0.225	Comparison	None	None	None	None	None	None	CAA	None	None	None	None	None	None	None	None	CGG	None	None
L101	Wolbachia endosymbiont of Culex quinquefasciatus Pel	0.342	Comparison	AAU	GAU	UGU	CAU	UUU	UAU	None	GAG	AAG	AUA	GCU	GGU	CCU	None	GUG	CGU	UUG	UCU
