# Supplementary material for: Optimal Codon Identities in Bacteria: Implications from the Conflicting Results of Two Different Methods
Source: PLoS One. 2011 Jul 28;6(7):e22714. doi: 10.1371/journal.pone.0022714 (PMC3145748; doi:10.1371/journal.pone.0022714)
Supplement: Figure S1 — Optimal codon identities of HTN group (both correlation and comparison methods) at different genomic GC levels. Two-fold and four-fold degenerate families (except Asn and Ala) were shown. (XLS) [file pone.0022714.s003.xls]

## Sheet: Sheet1
FigureS1. Optimal codon identities of HTN group (both correlation and comparison methods) at different genomic GC levels. Two-fold and four-fold degenerate families (except Asn and Ala) were shown.
